# Supplementary material for: Must Epidemiologically Impactful Vector Control Interventions Disrupt Mosquito Population Structure? A Case Study of a Cluster‐Randomised Controlled Trial
Source: Evol Appl. 2025 Oct 27;18(11):e70173. doi: 10.1111/eva.70173 (PMC12558597; doi:10.1111/eva.70173)
Supplement: Supplementary file 1 — Table S1: Sample sequencing and collection data. Per‐sample (sample name) sequencing depth of coverage (mean_coverage), percentage of reads mapped to the An. gambiae PEST reference genome, collection date, collection month and year, village, location (latitude and longitude), collection method (method), result of species typing (species), trial cluster (cluster) and whether the sample was from a treated cluster/timepoint or not (treated, 0/1). Table S2: Result of genome‐wide F ST scan between treated and untreated samples. Rows denote genes located in windows of positive F ST, labelled by chromosome scaffold (chrom), the window midpoint (window_middle_position), the number of variable sites in the window (nsites), Hudson's F ST (F ST), the type of annotation, the strand (strand), the gene name (VectorBase ID and description, name). [file EVA-18-e70173-s001.xlsx]

## Sheet: TableS1
sample_name	mean_coverage	percentage_aligned	collection_date	month	year	village	lat	long	method	species	cluster	treated
A1_10	3.3873	99.2923	2015-09-10	9	2015	BOUNOUBA	10.2614	-4.36408	CDC	gambiae	39	1
A1_13	2.9296	99.5078	2015-07-14	7	2015	TIEFORA II	10.6601	-4.51636	CDC	gambiae	11	1
A1_2	1.8633	99.3581	2015-11-02	11	2015	KANKOUNABA II	10.5846	-4.54745	CDC	gambiae	1	1
A1_3	3.4481	99.4897	2015-09-02	9	2015	YABLE I	10.3191	-4.38869	CDC	gambiae	4	1
A1_4	3.6699	99.0007	2015-09-04	9	2015	SOBARA III	10.2588	-4.41593	CDC	gambiae	3	1
A1_6	3.4991	99.5235	2014-09-03	9	2014	BAMAKO	10.498	-4.46115	CDC	gambiae	20	0
A1_7	2.8308	98.2469	2014-09-09	9	2014	BOUSSANRA I	10.5093	-4.57797	CDC	gambiae	26	0
A1_8	3.2633	99.5191	2014-09-17	9	2014	SISRANKA	10.4093	-4.61967	CDC	gambiae	29	0
A1_9	3.6499	98.9867	2014-11-05	11	2014	KANGOUNABA I	10.2038	-4.39405	CDC	gambiae	9	1
A10_1	2.9294	99.0984	2014-08-15	8	2014	LOMBO	10.0705	-4.30001	CDC	gambiae	18	0
A10_10	3.1665	99.3614	2015-09-16	9	2015	BOULO-KOMARA	10.4093	-4.61967	CDC	gambiae	29	0
A10_11	3.4368	99.4225	2015-07-07	7	2015	BOUSSANRA I	10.5093	-4.57797	CDC	gambiae	26	1
A10_2	2.8919	99.1019	2015-11-09	11	2015	DASSORPIRE	10.6743	-4.59349	CDC	gambiae	12	1
A10_3	3.1791	99.5246	2015-09-03	9	2015	NATIERA	10.6973	-4.44495	CDC	gambiae	10	1
A10_4	6.5838	99.4652	2015-09-09	9	2015	BOUSSANRA I	10.5093	-4.57797	CDC	gambiae	26	1
A10_5	3.4455	99.5411	2014-09-03	9	2014	FRIGARA	10.498	-4.46115	CDC	gambiae	20	0
A10_7	3.3567	99.5002	2014-09-12	9	2014	DANDOUGOU	10.1021	-4.3382	CDC	gambiae	2	1
A10_8	3.1842	99.4336	2014-11-04	11	2014	KOFING	10.2038	-4.39405	CDC	gambiae	9	1
A10_9	9.0469	99.5156	2015-09-10	9	2015	KOFLANDE	10.2316	-4.4324	CDC	gambiae	37	1
A11_1	3.3803	99.1465	2014-08-15	8	2014	LOMBO	10.0705	-4.30001	CDC	gambiae	18	0
A11_11	3.3274	96.7349	2015-07-07	7	2015	BOUSSANRA I	10.5093	-4.57797	CDC	gambiae	26	1
A11_12	4.7437	99.4052	2015-07-14	7	2015	SANHOUNOU	10.6743	-4.59349	CDC	gambiae	12	1
A11_2	3.0156	99.4466	2015-11-09	11	2015	SANHOUNOU	10.6743	-4.59349	CDC	gambiae	12	1
A11_3	3.0067	99.5703	2015-09-03	9	2015	NATIERA	10.6973	-4.44495	CDC	gambiae	10	1
A11_4	3.5429	95.3601	2015-09-09	9	2015	BOUSSANRA I	10.5093	-4.57797	CDC	gambiae	26	1
A11_5	3.5596	99.4217	2014-09-03	9	2014	YABLE I	10.3191	-4.38869	CDC	gambiae	4	1
A11_6	3.1743	99.5458	2014-09-17	9	2014	SISRANKA	10.4093	-4.61967	CDC	gambiae	29	0
A11_7	2.9511	99.503	2014-09-12	9	2014	DANDOUGOU	10.1021	-4.3382	CDC	gambiae	2	1
A12_6	2.9223	98.6939	2014-09-17	9	2014	SISRANKA	10.4093	-4.61967	CDC	gambiae	29	0
A2_1	2.3788	99.4955	2014-07-23	7	2014	SAKORA I	10.4093	-4.61967	CDC	gambiae	29	0
A2_10	3.861	98.5599	2015-09-10	9	2015	BOUNOUBA	10.2614	-4.36408	CDC	gambiae	39	1
A2_11	3.5743	99.5225	2015-07-01	7	2015	BAMAKO	10.498	-4.46115	CDC	gambiae	20	1
A2_12	3.8246	99.0703	2015-07-09	7	2015	BOUNOUBA	10.2614	-4.36408	CDC	gambiae	39	0
A2_13	3.8676	99.532	2015-07-14	7	2015	TIEFORA II	10.6601	-4.51636	CDC	gambiae	11	1
A2_14	3.7411	99.0808	2015-09-10	9	2015	BOLOMAKOTE	10.2038	-4.39405	CDC	gambiae	9	1
A2_2	2.0935	99.2439	2015-11-02	11	2015	KANKOUNABA II	10.5846	-4.54745	CDC	gambiae	1	1
A2_3	3.293	99.4803	2015-09-02	9	2015	YABLE I	10.3191	-4.38869	CDC	gambiae	4	1
A2_4	4.7118	97.7328	2015-09-04	9	2015	SOBARA III	10.2588	-4.41593	CDC	gambiae	3	1
A2_5	3.537	99.4728	2014-09-01	9	2014	KANGOUNABA II	10.5846	-4.54745	CDC	gambiae	1	1
A2_7	3.1524	99.479	2014-09-09	9	2014	BOUSSANRA I	10.5093	-4.57797	CDC	gambiae	26	0
A2_8	3.9126	99.418	2014-09-17	9	2014	SISRANKA	10.4093	-4.61967	CDC	gambiae	29	0
A2_9	3.4605	97.9438	2014-11-05	11	2014	KANGOUNABA I	10.2038	-4.39405	CDC	gambiae	9	1
A3_1	3.6636	99.5149	2014-07-23	7	2014	SISRANKA	10.4093	-4.61967	CDC	gambiae	29	0
A3_10	1.4157	98.996	2015-09-10	9	2015	BOUNOUBA	10.2614	-4.36408	CDC	gambiae	39	1
A3_12	3.0052	99.4702	2015-07-09	7	2015	BOUNOUBA	10.2614	-4.36408	CDC	gambiae	39	0
A3_14	3.6961	99.3847	2015-09-10	9	2015	BOLOMAKOTE	10.2038	-4.39405	CDC	gambiae	9	1
A3_3	3.1161	97.5736	2015-09-02	9	2015	BAMAKO	10.498	-4.46115	CDC	gambiae	20	1
A3_4	3.163	99.3779	2015-09-04	9	2015	SOBARA III	10.2588	-4.41593	CDC	gambiae	3	1
A3_5	3.7834	99.5347	2014-09-01	9	2014	KANGOUNABA II	10.5846	-4.54745	CDC	gambiae	1	1
A3_6	2.6027	99.5183	2014-09-07	9	2014	SOBARA II	10.2588	-4.41593	CDC	gambiae	3	1
A3_7	3.1982	99.3121	2014-09-09	9	2014	BOUSSANRA I	10.5093	-4.57797	CDC	gambiae	26	0
A3_8	3.704	99.4749	2014-09-19	9	2014	BOLOMAKOTE	10.2038	-4.39405	CDC	gambiae	9	1
A3_9	4.882	99.3262	2014-11-05	11	2014	NATIERA	10.6973	-4.44495	CDC	gambiae	10	1
A4_1	3.3762	99.5607	2014-07-25	7	2014	KOFING	10.2038	-4.39405	CDC	gambiae	9	1
A4_10	3.2983	99.1583	2015-09-11	9	2015	DANDOUGOU	10.1021	-4.3382	CDC	gambiae	2	1
A4_11	3.3838	99.4118	2015-07-01	7	2015	BAMAKO	10.498	-4.46115	CDC	gambiae	20	1
A4_12	3.593	98.9118	2015-07-09	7	2015	BOUNOUBA	10.2614	-4.36408	CDC	gambiae	39	0
A4_13	5.2455	99.478	2015-07-16	7	2015	SOBARA II	10.2588	-4.41593	CDC	gambiae	3	1
A4_14	3.2901	99.4707	2015-09-10	9	2015	BOLOMAKOTE	10.2038	-4.39405	CDC	gambiae	9	1
A4_3	3.1553	99.3506	2015-09-02	9	2015	BAMAKO	10.498	-4.46115	CDC	gambiae	20	1
A4_4	3.6422	99.4815	2015-09-07	9	2015	DASSORPIRE	10.6743	-4.59349	CDC	gambiae	12	1
A4_5	3.2191	99.3967	2014-09-01	9	2014	MOSSIBOUGOU	10.6973	-4.44495	CDC	gambiae	10	1
A4_6	3.6868	99.4975	2014-09-07	9	2014	SOBARA II	10.2588	-4.41593	CDC	gambiae	3	1
A4_7	4.1398	99.4765	2014-09-11	9	2014	BOUNOUBA	10.2614	-4.36408	CDC	gambiae	39	0
A4_8	2.9066	99.4907	2014-09-19	9	2014	KOFLANDE	10.2316	-4.4324	CDC	gambiae	37	0
A4_9	3.5278	99.5135	2014-11-05	11	2014	NATIERA	10.6973	-4.44495	CDC	gambiae	10	1
A5_1	2.6402	99.4752	2014-07-25	7	2014	KOFING	10.2038	-4.39405	CDC	gambiae	9	1
A5_10	8.2971	99.4722	2015-09-11	9	2015	KIESSE(KEHINSA)	10.1021	-4.3382	CDC	gambiae	2	1
A5_11	4.1935	99.2388	2015-07-01	7	2015	BAMAKO	10.498	-4.46115	CDC	gambiae	20	1
A5_12	3.7512	99.502	2015-07-12	7	2015	KANKOUNABA II	10.5846	-4.54745	CDC	gambiae	1	1
A5_13	4.0119	98.2961	2015-07-16	7	2015	SOBARA II	10.2588	-4.41593	CDC	gambiae	3	1
A5_3	3.1599	99.4856	2015-09-02	9	2015	BAMAKO	10.498	-4.46115	CDC	gambiae	20	1
A5_4	3.0244	99.4722	2015-09-07	9	2015	DASSORPIRE	10.6743	-4.59349	CDC	gambiae	12	1
A5_5	3.0258	99.5557	2014-09-01	9	2014	MOSSIBOUGOU	10.6973	-4.44495	CDC	gambiae	10	1
A5_6	3.439	97.6874	2014-09-08	9	2014	TIEFORA II	10.6601	-4.51636	CDC	gambiae	11	1
A5_8	3.1404	99.5264	2014-09-19	9	2014	KOFLANDE	10.2316	-4.4324	CDC	gambiae	37	0
A5_9	3.4893	99.4843	2014-11-06	11	2014	BAMAKO	10.498	-4.46115	CDC	gambiae	20	0
A6_1	2.2992	99.5233	2014-07-25	7	2014	KOFING	10.2038	-4.39405	CDC	gambiae	9	1
A6_12	3.1543	99.4356	2015-07-12	7	2015	KANKOUNABA II	10.5846	-4.54745	CDC	gambiae	1	1
A6_13	3.2081	99.4903	2015-07-21	7	2015	SISRANKA	10.2614	-4.36408	CDC	gambiae	39	0
A6_3	2.9103	99.0726	2015-09-03	9	2015	KANGOUNABA I	10.5846	-4.54745	CDC	gambiae	1	1
A6_4	2.5103	98.4864	2015-09-07	9	2015	TIEFORA II	10.6601	-4.51636	CDC	gambiae	11	1
A6_5	2.7069	99.5036	2014-09-01	9	2014	NATIERA	10.6973	-4.44495	CDC	gambiae	10	1
A6_8	2.7454	99.5218	2014-09-19	9	2014	KOFLANDE	10.2316	-4.4324	CDC	gambiae	37	0
A6_9	4.0735	99.4999	2014-11-10	11	2014	PONT MAURICE	10.6601	-4.51636	CDC	gambiae	11	1
A7_1	2.2562	99.4267	2014-07-30	7	2014	KANKOUNADENI	10.4821	-4.61734	CDC	gambiae	36	0
A7_10	2.3363	99.559	2015-09-11	9	2015	LOMBO	10.0705	-4.30001	CDC	gambiae	18	1
A7_12	3.2285	99.4819	2015-07-12	7	2015	MOSSIBOUGOU	10.6973	-4.44495	CDC	gambiae	10	1
A7_13	3.9979	99.3295	2015-07-24	7	2015	BAKARIDJAN II	10.2038	-4.39405	CDC	gambiae	9	1
A7_2	2.8513	99.4591	2015-11-09	11	2015	PONT MAURICE	10.6601	-4.51636	CDC	gambiae	11	1
A7_4	2.3757	99.2412	2015-09-07	9	2015	TIEFORA II	10.6601	-4.51636	CDC	gambiae	11	1
A7_5	2.6413	99.5131	2014-09-03	9	2014	BOUNOUMBA	10.3191	-4.38869	CDC	gambiae	4	1
A7_6	3.4816	99.3116	2014-09-08	9	2014	TIEFORA II	10.6601	-4.51636	CDC	gambiae	11	1
A7_7	3.8065	99.5136	2014-09-12	9	2014	LOMBO	10.0705	-4.30001	CDC	gambiae	18	1
A7_8	2.608	99.5131	2014-09-23	9	2014	KANKOUNADENI	10.4821	-4.61734	CDC	gambiae	36	0
A7_9	3.0214	99.5315	2014-11-10	11	2014	PONT MAURICE	10.6601	-4.51636	CDC	gambiae	11	1
A8_1	2.474	99.4703	2014-07-30	7	2014	KANKOUNADENI	10.4821	-4.61734	CDC	gambiae	36	0
A8_10	15.0124	99.5374	2015-09-11	9	2015	LOMBO	10.0705	-4.30001	CDC	gambiae	18	1
A8_11	3.1198	96.8069	2015-07-01	7	2015	YABLE I	10.3191	-4.38869	CDC	gambiae	4	1
A8_12	3.3721	99.3246	2015-07-12	7	2015	NATIERA	10.6973	-4.44495	CDC	gambiae	10	1
A8_2	3.0766	99.3439	2015-11-09	11	2015	PONT MAURICE	10.6601	-4.51636	CDC	gambiae	11	1
A8_6	4.9669	99.2388	2014-09-08	9	2014	SANHOUNOU	10.6743	-4.59349	CDC	gambiae	12	1
A8_9	4.3717	99.4626	2015-09-10	9	2015	KOFING	10.2038	-4.39405	CDC	gambiae	9	1
A9_1	3.0379	99.4679	2014-08-14	8	2014	BOUNOUBA	10.2614	-4.36408	CDC	gambiae	39	0
A9_10	2.854	94.8164	2015-09-16	9	2015	SISRANKA	10.4093	-4.61967	CDC	gambiae	29	0
A9_12	3.7464	99.3937	2015-07-12	7	2015	MOSSIBOUGOU	10.6973	-4.44495	CDC	gambiae	10	1
A9_13	4.2931	99.4513	2015-07-24	7	2015	BOLOMAKOTE	10.2316	-4.4324	CDC	gambiae	37	0
A9_2	2.0352	99.3561	2015-11-09	11	2015	DASSORPIRE	10.6743	-4.59349	CDC	gambiae	12	1
A9_3	2.7673	99.1037	2015-09-03	9	2015	NATIERA	10.6973	-4.44495	CDC	gambiae	10	1
A9_4	3.1252	99.474	2015-09-09	9	2015	BOUSSANRA I	10.5093	-4.57797	CDC	gambiae	26	1
A9_5	3.6213	99.5256	2014-09-03	9	2014	FRIGARA	10.498	-4.46115	CDC	gambiae	20	0
A9_6	3.2336	99.5009	2014-09-08	9	2014	SANHOUNOU	10.6743	-4.59349	CDC	gambiae	12	1
A9_7	4.2745	99.5229	2014-09-12	9	2014	LOMBO	10.0705	-4.30001	CDC	gambiae	18	1
A9_8	2.8909	99.2992	2014-09-23	9	2014	KANKOUNADENI	10.4821	-4.61734	CDC	gambiae	36	0
B1_10	2.6369	99.4939	2015-09-10	9	2015	BOUNOUBA	10.2614	-4.36408	CDC	gambiae	39	1
B1_13	3.7822	99.442	2015-07-14	7	2015	TIEFORA II	10.6601	-4.51636	CDC	gambiae	11	1
B1_3	3.2743	99.5187	2015-09-02	9	2015	YABLE I	10.3191	-4.38869	CDC	gambiae	4	1
B1_4	3.4485	99.5061	2015-09-04	9	2015	SOBARA III	10.2588	-4.41593	CDC	gambiae	3	1
B1_5	3.673	99.5423	2014-09-01	9	2014	KANGOUNABA II	10.5846	-4.54745	CDC	gambiae	1	1
B1_6	3.1845	99.5188	2014-09-03	9	2014	BAMAKO	10.498	-4.46115	CDC	gambiae	20	0
B1_8	2.8085	99.5208	2014-09-17	9	2014	SISRANKA	10.4093	-4.61967	CDC	gambiae	29	0
B1_9	4.4962	99.5238	2014-11-05	11	2014	KANGOUNABA I	10.2038	-4.39405	CDC	gambiae	9	1
B10_1	3.3801	99.5265	2014-08-15	8	2014	LOMBO	10.0705	-4.30001	CDC	gambiae	18	0
B10_10	2.8939	99.5246	2015-09-16	9	2015	BOULO-KOMARA	10.4093	-4.61967	CDC	gambiae	29	0
B10_11	3.0088	99.477	2015-07-07	7	2015	BOUSSANRA I	10.5093	-4.57797	CDC	gambiae	26	1
B10_13	4.587	99.2985	2015-07-24	7	2015	KOFLANDE	10.2316	-4.4324	CDC	gambiae	37	0
B10_2	3.3653	99.5116	2015-11-09	11	2015	DASSORPIRE	10.6743	-4.59349	CDC	gambiae	12	1
B10_3	2.7114	99.3438	2015-09-03	9	2015	NATIERA	10.6973	-4.44495	CDC	gambiae	10	1
B10_4	3.0791	99.5062	2015-09-09	9	2015	BOUSSANRA I	10.5093	-4.57797	CDC	gambiae	26	1
B10_5	2.7463	99.3723	2014-09-03	9	2014	FRIGARA	10.498	-4.46115	CDC	gambiae	20	0
B10_6	3.2986	99.4737	2014-09-17	9	2014	SISRANKA	10.4093	-4.61967	CDC	gambiae	29	0
B10_7	3.2312	99.5123	2014-09-12	9	2014	DANDOUGOU	10.1021	-4.3382	CDC	gambiae	2	1
B10_8	3.4142	99.4767	2014-11-04	11	2014	KOFING	10.2038	-4.39405	CDC	gambiae	9	1
B10_9	3.8493	99.3294	2015-09-10	9	2015	KOFLANDE	10.2316	-4.4324	CDC	gambiae	37	1
B11_10	2.3643	99.5071	2015-09-16	9	2015	BOULO-KOMARA	10.4093	-4.61967	CDC	gambiae	29	0
B11_11	3.461	98.4173	2015-07-07	7	2015	BOUSSANRA I	10.5093	-4.57797	CDC	gambiae	26	1
B11_2	4.4843	99.486	2015-11-09	11	2015	SANHOUNOU	10.6743	-4.59349	CDC	gambiae	12	1
B11_3	3.9483	99.3212	2015-09-07	9	2015	SANHOUNOU	10.6743	-4.59349	CDC	gambiae	12	1
B11_4	3.2626	99.3797	2015-09-10	9	2015	KOFLANDE	10.2316	-4.4324	CDC	gambiae	37	1
B11_5	2.9781	98.7485	2014-09-19	9	2014	BOLOMAKOTE	10.2038	-4.39405	CDC	gambiae	9	1
B11_6	3.0435	99.4777	2014-09-17	9	2014	SISRANKA	10.4093	-4.61967	CDC	gambiae	29	0
B11_7	3.6918	99.4826	2014-09-12	9	2014	DANDOUGOU	10.1021	-4.3382	CDC	gambiae	2	1
B12_6	2.6039	99.4076	2014-09-17	9	2014	SISRANKA	10.4093	-4.61967	CDC	gambiae	29	0
B2_1	4.6535	99.4835	2014-07-23	7	2014	SAKORA I	10.4093	-4.61967	CDC	gambiae	29	0
B2_10	3.0542	99.452	2015-09-10	9	2015	BOUNOUBA	10.2614	-4.36408	CDC	gambiae	39	1
B2_11	4.0612	99.4966	2015-07-01	7	2015	BAMAKO	10.498	-4.46115	CDC	gambiae	20	1
B2_12	3.1587	99.5379	2015-07-09	7	2015	BOUNOUBA	10.2614	-4.36408	CDC	gambiae	39	0
B2_2	1.8622	99.3937	2015-11-02	11	2015	KANKOUNABA II	10.5846	-4.54745	CDC	gambiae	1	1
B2_3	3.2501	99.525	2015-09-02	9	2015	YABLE I	10.3191	-4.38869	CDC	gambiae	4	1
B2_4	3.4683	99.4882	2015-09-04	9	2015	SOBARA III	10.2588	-4.41593	CDC	gambiae	3	1
B2_5	2.9783	99.4668	2014-09-01	9	2014	KANGOUNABA II	10.5846	-4.54745	CDC	gambiae	1	1
B2_7	3.2015	99.4869	2014-09-09	9	2014	BOUSSANRA I	10.5093	-4.57797	CDC	gambiae	26	0
B2_8	2.885	99.4729	2014-09-19	9	2014	BOLOMAKOTE	10.2038	-4.39405	CDC	gambiae	9	1
B2_9	3.3986	99.5178	2014-11-05	11	2014	NATIERA	10.6973	-4.44495	CDC	gambiae	10	1
B3_1	4.0599	99.5379	2014-07-23	7	2014	SISRANKA	10.4093	-4.61967	CDC	gambiae	29	0
B3_10	2.6129	99.5014	2015-09-10	9	2015	BOUNOUBA	10.2614	-4.36408	CDC	gambiae	39	1
B3_11	3.7801	99.2839	2015-07-01	7	2015	BAMAKO	10.498	-4.46115	CDC	gambiae	20	1
B3_12	3.08	99.4369	2015-07-09	7	2015	BOUNOUBA	10.2614	-4.36408	CDC	gambiae	39	0
B3_13	4.0469	99.4715	2015-07-14	7	2015	TIEFORA II	10.6601	-4.51636	CDC	gambiae	11	1
B3_14	3.1602	99.5172	2015-09-10	9	2015	BOLOMAKOTE	10.2038	-4.39405	CDC	gambiae	9	1
B3_2	2.7966	99.4867	2015-11-02	11	2015	KANKOUNABA II	10.5846	-4.54745	CDC	gambiae	1	1
B3_3	4.5802	99.4572	2015-09-02	9	2015	BAMAKO	10.498	-4.46115	CDC	gambiae	20	1
B3_4	3.1864	99.5207	2015-09-04	9	2015	SOBARA III	10.2588	-4.41593	CDC	gambiae	3	1
B3_5	3.675	99.5006	2014-09-01	9	2014	KANGOUNABA II	10.5846	-4.54745	CDC	gambiae	1	1
B3_6	2.8696	99.4982	2014-09-07	9	2014	SOBARA II	10.2588	-4.41593	CDC	gambiae	3	1
B3_7	2.9901	99.5023	2014-09-09	9	2014	BOUSSANRA I	10.5093	-4.57797	CDC	gambiae	26	0
B3_8	4.3229	99.4924	2014-09-19	9	2014	BOLOMAKOTE	10.2038	-4.39405	CDC	gambiae	9	1
B3_9	4.4307	99.379	2014-11-05	11	2014	NATIERA	10.6973	-4.44495	CDC	gambiae	10	1
B4_1	2.9125	99.3483	2014-07-25	7	2014	KOFING	10.2038	-4.39405	CDC	gambiae	9	1
B4_11	2.8075	97.2394	2015-07-01	7	2015	BAMAKO	10.498	-4.46115	CDC	gambiae	20	1
B4_13	3.4716	99.1705	2015-07-16	7	2015	SOBARA II	10.2588	-4.41593	CDC	gambiae	3	1
B4_3	5.0474	96.8205	2015-09-02	9	2015	BAMAKO	10.498	-4.46115	CDC	gambiae	20	1
B4_4	2.8055	99.5555	2015-09-07	9	2015	DASSORPIRE	10.6743	-4.59349	CDC	gambiae	12	1
B4_5	2.6253	99.3904	2014-09-01	9	2014	MOSSIBOUGOU	10.6973	-4.44495	CDC	gambiae	10	1
B4_8	4.1985	99.5399	2014-09-19	9	2014	KOFLANDE	10.2316	-4.4324	CDC	gambiae	37	0
B4_9	3.7978	99.4875	2014-11-05	11	2014	NATIERA	10.6973	-4.44495	CDC	gambiae	10	1
B5_1	2.2404	99.4964	2014-07-25	7	2014	KOFING	10.2038	-4.39405	CDC	gambiae	9	1
B5_11	3.7222	99.5095	2015-07-01	7	2015	BAMAKO	10.498	-4.46115	CDC	gambiae	20	1
B5_12	3.1018	99.529	2015-07-12	7	2015	KANKOUNABA II	10.5846	-4.54745	CDC	gambiae	1	1
B5_13	3.4454	99.5382	2015-07-16	7	2015	SOBARA II	10.2588	-4.41593	CDC	gambiae	3	1
B5_3	2.8927	99.5162	2015-09-02	9	2015	FRIGARA	10.498	-4.46115	CDC	gambiae	20	1
B5_4	3.1961	99.4891	2015-09-07	9	2015	DASSORPIRE	10.6743	-4.59349	CDC	gambiae	12	1
B5_5	3.0493	99.4309	2014-09-01	9	2014	MOSSIBOUGOU	10.6973	-4.44495	CDC	gambiae	10	1
B5_6	4.2872	99.4187	2014-09-08	9	2014	TIEFORA II	10.6601	-4.51636	CDC	gambiae	11	1
B5_7	3.0224	99.4845	2014-09-11	9	2014	BOUNOUBA	10.2614	-4.36408	CDC	gambiae	39	0
B5_8	3.671	99.2561	2014-09-19	9	2014	KOFLANDE	10.2316	-4.4324	CDC	gambiae	37	0
B5_9	3.8429	97.2211	2014-11-06	11	2014	BAMAKO	10.498	-4.46115	CDC	gambiae	20	0
B6_1	2.7432	99.4745	2014-07-30	7	2014	KANKOUNADENI	10.4821	-4.61734	CDC	gambiae	36	0
B6_10	2.3846	99.5597	2015-09-11	9	2015	KIESSE(KEHINSA)	10.1021	-4.3382	CDC	gambiae	2	1
B6_12	3.031	99.4086	2015-07-12	7	2015	KANKOUNABA II	10.5846	-4.54745	CDC	gambiae	1	1
B6_13	4.4585	99.2037	2015-07-21	7	2015	SISRANKA	10.2614	-4.36408	CDC	gambiae	39	0
B6_3	3.4054	99.518	2015-09-03	9	2015	KANGOUNABA I	10.5846	-4.54745	CDC	gambiae	1	1
B6_4	3.5892	96.892	2015-09-07	9	2015	TIEFORA II	10.6601	-4.51636	CDC	gambiae	11	1
B6_5	3.7217	99.4593	2014-09-01	9	2014	MOSSIBOUGOU	10.6973	-4.44495	CDC	gambiae	10	1
B6_7	2.8923	99.3127	2014-09-12	9	2014	LOMBO	10.0705	-4.30001	CDC	gambiae	18	1
B6_8	3.2072	99.3531	2014-09-19	9	2014	KOFLANDE	10.2316	-4.4324	CDC	gambiae	37	0
B7_1	3.0307	99.526	2014-07-30	7	2014	KANKOUNADENI	10.4821	-4.61734	CDC	gambiae	36	0
B7_10	2.9584	99.5071	2015-09-11	9	2015	LOMBO	10.0705	-4.30001	CDC	gambiae	18	1
B7_12	3.919	98.9602	2015-07-12	7	2015	MOSSIBOUGOU	10.6973	-4.44495	CDC	gambiae	10	1
B7_13	4.3184	99.4037	2015-07-24	7	2015	BAKARIDJAN II	10.2038	-4.39405	CDC	gambiae	9	1
B7_2	3.4635	99.417	2015-11-09	11	2015	PONT MAURICE	10.6601	-4.51636	CDC	gambiae	11	1
B7_3	2.2685	99.316	2015-09-03	9	2015	KANGOUNABA I	10.5846	-4.54745	CDC	gambiae	1	1
B7_4	2.4916	99.4831	2015-09-07	9	2015	TIEFORA II	10.6601	-4.51636	CDC	gambiae	11	1
B7_5	2.418	99.4358	2014-09-03	9	2014	BOUNOUMBA	10.3191	-4.38869	CDC	gambiae	4	1
B7_6	4.9681	99.4882	2014-09-08	9	2014	TIEFORA II	10.6601	-4.51636	CDC	gambiae	11	1
B7_7	2.8075	99.5384	2014-09-12	9	2014	LOMBO	10.0705	-4.30001	CDC	gambiae	18	1
B7_8	2.3341	95.4732	2014-09-23	9	2014	KANKOUNADENI	10.4821	-4.61734	CDC	gambiae	36	0
B7_9	3.2942	98.6288	2014-11-10	11	2014	PONT MAURICE	10.6601	-4.51636	CDC	gambiae	11	1
B8_1	3.1516	99.4813	2014-07-30	7	2014	KANKOUNADENI	10.4821	-4.61734	CDC	gambiae	36	0
B8_10	2.5678	99.5387	2015-09-11	9	2015	LOMBO	10.0705	-4.30001	CDC	gambiae	18	1
B8_11	3.5777	97.7296	2015-07-01	7	2015	YABLE I	10.3191	-4.38869	CDC	gambiae	4	1
B8_12	4.1006	99.5113	2015-07-12	7	2015	NATIERA	10.6973	-4.44495	CDC	gambiae	10	1
B8_13	3.8725	99.4125	2015-07-24	7	2015	BAKARIDJAN I	10.2038	-4.39405	CDC	gambiae	9	1
B8_2	3.8016	99.5298	2015-11-09	11	2015	PONT MAURICE	10.6601	-4.51636	CDC	gambiae	11	1
B8_3	3.5222	99.5219	2015-09-03	9	2015	KANGOUNABA I	10.5846	-4.54745	CDC	gambiae	1	1
B8_4	2.5188	98.0279	2015-09-07	9	2015	TIEFORA II	10.6601	-4.51636	CDC	gambiae	11	1
B8_5	3.3342	99.4337	2014-09-03	9	2014	BOUNOUMBA	10.3191	-4.38869	CDC	gambiae	4	1
B8_6	3.8569	99.4767	2014-09-08	9	2014	SANHOUNOU	10.6743	-4.59349	CDC	gambiae	12	1
B8_7	2.7432	99.0508	2014-09-12	9	2014	LOMBO	10.0705	-4.30001	CDC	gambiae	18	1
B8_9	3.1892	99.3578	2015-09-10	9	2015	KOFING	10.2038	-4.39405	CDC	gambiae	9	1
B9_1	2.972	99.4525	2014-08-15	8	2014	LOMBO	10.0705	-4.30001	CDC	gambiae	18	0
B9_10	3.3069	99.537	2015-09-16	9	2015	SISRANKA	10.4093	-4.61967	CDC	gambiae	29	0
B9_11	3.3824	99.5268	2015-07-07	7	2015	KANKOUNADENI	10.4821	-4.61734	CDC	gambiae	36	0
B9_12	3.4301	99.4991	2015-07-14	7	2015	SANHOUROU	10.6743	-4.59349	CDC	gambiae	12	1
B9_13	3.4902	99.4851	2015-07-24	7	2015	BOLOMAKOTE	10.2316	-4.4324	CDC	gambiae	37	0
B9_2	3.3176	99.5041	2015-11-09	11	2015	DASSORPIRE	10.6743	-4.59349	CDC	gambiae	12	1
B9_4	3.3676	99.4594	2015-09-09	9	2015	BOUSSANRA I	10.5093	-4.57797	CDC	gambiae	26	1
B9_5	3.5409	99.4499	2014-09-03	9	2014	FRIGARA	10.498	-4.46115	CDC	gambiae	20	0
B9_6	3.9139	98.8932	2014-09-08	9	2014	SANHOUNOU	10.6743	-4.59349	CDC	gambiae	12	1
B9_8	3.2227	99.3553	2014-09-23	9	2014	KANKOUNADENI	10.4821	-4.61734	CDC	gambiae	36	0
B9_9	3.6468	99.4285	2015-09-10	9	2015	KOFLANDE	10.2316	-4.4324	CDC	gambiae	37	1
bf_1019_1	3.833	98.7284	2014-09-11	9	2014	BOUNOUBA	10.2614	-4.36408	CDC	gambiae	39	0
bf_1019_4	3.7392	99.4136	2014-09-11	9	2014	BOUNOUBA	10.2614	-4.36408	CDC	gambiae	39	0
bf_1019_6	4.5091	99.3041	2014-09-11	9	2014	BOUNOUBA	10.2614	-4.36408	CDC	gambiae	39	0
bf_123a_10	4.143	99.0385	2014-09-07	9	2014	SOBARA II	10.2588	-4.41593	CDC	gambiae	3	1
bf_123a_11	4.1488	96.2558	2014-09-07	9	2014	SOBARA II	10.2588	-4.41593	CDC	gambiae	3	1
bf_123a_15	3.8079	94.5683	2014-09-07	9	2014	SOBARA II	10.2588	-4.41593	CDC	gambiae	3	1
bf_123a_16	3.5308	98.1378	2014-09-07	9	2014	SOBARA II	10.2588	-4.41593	CDC	gambiae	3	1
bf_123a_17	4.6602	98.1092	2014-09-07	9	2014	SOBARA II	10.2588	-4.41593	CDC	gambiae	3	1
bf_123a_18	2.0636	99.2192	2014-09-07	9	2014	SOBARA II	10.2588	-4.41593	CDC	gambiae	3	1
bf_123a_2	3.9112	99.2992	2014-09-08	9	2014	TIEFORA II	10.6601	-4.51636	CDC	gambiae	11	1
bf_123a_3	4.1506	98.8271	2014-09-08	9	2014	TIEFORA II	10.6601	-4.51636	CDC	gambiae	11	1
bf_123a_4	3.0558	92.7428	2014-09-08	9	2014	TIEFORA II	10.6601	-4.51636	CDC	gambiae	11	1
bf_123a_5	5.6072	98.8411	2014-09-08	9	2014	TIEFORA II	10.6601	-4.51636	CDC	gambiae	11	1
bf_133_2	4.5288	99.0211	2015-09-11	9	2015	DANDOUGOU	10.1021	-4.3382	CDC	gambiae	2	1
bf_134_5	3.6699	99.3929	2015-09-11	9	2015	KIESSE(KEHINSA)	10.1021	-4.3382	CDC	gambiae	2	1
bf_134_6	4.0872	99.315	2015-09-11	9	2015	KIESSE(KEHINSA)	10.1021	-4.3382	CDC	gambiae	2	1
bf_28a_10	4.4119	99.3545	2014-09-11	9	2014	BOUNOUBA	10.2614	-4.36408	CDC	gambiae	39	0
bf_28a_2	4.0828	99.0949	2014-09-11	9	2014	BOUNOUBA	10.2614	-4.36408	CDC	gambiae	39	0
bf_28a_3	3.4765	99.2765	2014-09-11	9	2014	BOUNOUBA	10.2614	-4.36408	CDC	gambiae	39	0
bf_28a_6	3.8696	99.0974	2014-09-11	9	2014	BOUNOUBA	10.2614	-4.36408	CDC	gambiae	39	0
bf_28a_7	3.8125	99.1876	2014-09-11	9	2014	BOUNOUBA	10.2614	-4.36408	CDC	gambiae	39	0
bf_28a_8	3.9704	99.2661	2014-09-11	9	2014	BOUNOUBA	10.2614	-4.36408	CDC	gambiae	39	0
bf_28a_9	4.1428	99.2414	2014-09-11	9	2014	BOUNOUBA	10.2614	-4.36408	CDC	gambiae	39	0
bf_418_1	3.938	99.2615	2015-07-01	7	2015	YABLE I	10.3191	-4.38869	CDC	gambiae	4	1
bf_424_1	4.3922	99.3114	2015-07-01	7	2015	YABLE I	10.3191	-4.38869	CDC	gambiae	4	1
bf_424_3	4.9251	98.25	2015-07-01	7	2015	YABLE I	10.3191	-4.38869	CDC	gambiae	4	1
bf_424_5	4.8459	99.1996	2015-07-01	7	2015	YABLE I	10.3191	-4.38869	CDC	gambiae	4	1
bf_427_1	4.9726	98.1454	2015-07-01	7	2015	YABLE I	10.3191	-4.38869	CDC	gambiae	4	1
bf_427_3	2.8797	99.32	2015-07-01	7	2015	YABLE I	10.3191	-4.38869	CDC	gambiae	4	1
bf_428_2	3.8366	99.3647	2015-07-01	7	2015	BOUNOUMBA	10.3191	-4.38869	CDC	gambiae	4	1
bf_542_2	3.6685	97.2753	2015-07-01	7	2015	YABLE I	10.3191	-4.38869	CDC	gambiae	4	1
bf_542_3	4.053	99.2484	2015-07-01	7	2015	YABLE I	10.3191	-4.38869	CDC	gambiae	4	1
bf_89_2	4.0279	99.3788	2015-09-11	9	2015	DANDOUGOU	10.1021	-4.3382	CDC	gambiae	2	1
bf_89_3	3.7486	98.9136	2015-09-11	9	2015	DANDOUGOU	10.1021	-4.3382	CDC	gambiae	2	1
bf_89_4	3.6534	99.1054	2015-09-11	9	2015	DANDOUGOU	10.1021	-4.3382	CDC	gambiae	2	1
bf_89_5	3.5223	99.1073	2015-09-11	9	2015	DANDOUGOU	10.1021	-4.3382	CDC	gambiae	2	1
bf_89_6	5.0509	99.3366	2015-09-11	9	2015	DANDOUGOU	10.1021	-4.3382	CDC	gambiae	2	1
bf_89_7	3.6797	99.203	2015-09-11	9	2015	DANDOUGOU	10.1021	-4.3382	CDC	gambiae	2	1
bf_89_9	4.0697	99.4086	2015-09-11	9	2015	DANDOUGOU	10.1021	-4.3382	CDC	gambiae	2	1
C1_10	2.5657	99.5287	2015-09-10	9	2015	BOUNOUBA	10.2614	-4.36408	CDC	gambiae	39	1
C1_13	3.2382	98.8279	2015-07-14	7	2015	TIEFORA II	10.6601	-4.51636	CDC	gambiae	11	1
C1_2	2.9892	99.4827	2015-11-02	11	2015	KANKOUNABA II	10.5846	-4.54745	CDC	gambiae	1	1
C1_3	3.3603	99.4657	2015-09-02	9	2015	YABLE I	10.3191	-4.38869	CDC	gambiae	4	1
C1_4	4.3026	99.477	2015-09-04	9	2015	SOBARA III	10.2588	-4.41593	CDC	gambiae	3	1
C1_6	2.96	99.4766	2014-09-03	9	2014	BAMAKO	10.498	-4.46115	CDC	gambiae	20	0
C1_8	6.4214	99.4827	2014-09-17	9	2014	SISRANKA	10.4093	-4.61967	CDC	gambiae	29	0
C1_9	2.5434	99.4415	2014-11-05	11	2014	KANGOUNABA I	10.2038	-4.39405	CDC	gambiae	9	1
C10_10	3.1591	99.5665	2015-09-16	9	2015	BOULO-KOMARA	10.4093	-4.61967	CDC	gambiae	29	0
C10_11	3.2655	99.4032	2015-07-07	7	2015	BOUSSANRA I	10.5093	-4.57797	CDC	gambiae	26	1
C10_12	2.7789	99.4443	2015-07-14	7	2015	SANHOUROU	10.6743	-4.59349	CDC	gambiae	12	1
C10_2	2.7934	99.4703	2015-11-09	11	2015	DASSORPIRE	10.6743	-4.59349	CDC	gambiae	12	1
C10_4	3.6356	99.5276	2015-09-09	9	2015	BOUSSANRA I	10.5093	-4.57797	CDC	gambiae	26	1
C10_5	4.2941	99.5225	2014-09-03	9	2014	FRIGARA	10.498	-4.46115	CDC	gambiae	20	0
C10_6	3.3521	99.5221	2014-09-17	9	2014	SISRANKA	10.4093	-4.61967	CDC	gambiae	29	0
C10_8	3.0764	99.4811	2014-11-04	11	2014	KOFING	10.2038	-4.39405	CDC	gambiae	9	1
C10_9	4.6423	99.4129	2015-09-10	9	2015	KOFLANDE	10.2316	-4.4324	CDC	gambiae	37	1
C11_1	3.2789	99.4745	2014-08-15	8	2014	LOMBO	10.0705	-4.30001	CDC	gambiae	18	0
C11_10	2.7605	99.3056	2015-09-16	9	2015	BOULO-KOMARA	10.4093	-4.61967	CDC	gambiae	29	0
C11_2	4.4264	99.4153	2015-09-16	9	2015	SISRANKA	10.4093	-4.61967	CDC	gambiae	29	0
C11_3	2.5275	99.4281	2015-09-07	9	2015	SANHOUNOU	10.6743	-4.59349	CDC	gambiae	12	1
C11_4	3.056	99.4078	2015-09-10	9	2015	KOFLANDE	10.2316	-4.4324	CDC	gambiae	37	1
C11_5	3.3847	98.7404	2014-09-19	9	2014	BOLOMAKOTE	10.2038	-4.39405	CDC	gambiae	9	1
C11_7	2.7761	99.399	2014-09-12	9	2014	DANDOUGOU	10.1021	-4.3382	CDC	gambiae	2	1
C2_1	3.0161	99.5371	2014-07-23	7	2014	SAKORA I	10.4093	-4.61967	CDC	gambiae	29	0
C2_10	3.1831	99.2521	2015-09-10	9	2015	BOUNOUBA	10.2614	-4.36408	CDC	gambiae	39	1
C2_11	3.2592	96.1588	2015-07-01	7	2015	BAMAKO	10.498	-4.46115	CDC	gambiae	20	1
C2_12	2.7845	97.5254	2015-07-09	7	2015	BOUNOUBA	10.2614	-4.36408	CDC	gambiae	39	0
C2_13	3.8857	98.7989	2015-07-14	7	2015	TIEFORA II	10.6601	-4.51636	CDC	gambiae	11	1
C2_14	3.2429	98.6796	2015-09-10	9	2015	BOLOMAKOTE	10.2038	-4.39405	CDC	gambiae	9	1
C2_2	3.0994	99.494	2015-11-02	11	2015	KANKOUNABA II	10.5846	-4.54745	CDC	gambiae	1	1
C2_3	3.2885	99.4594	2015-09-02	9	2015	YABLE I	10.3191	-4.38869	CDC	gambiae	4	1
C2_4	3.4085	99.4382	2015-09-04	9	2015	SOBARA III	10.2588	-4.41593	CDC	gambiae	3	1
C2_5	3.2503	96.5547	2014-09-01	9	2014	KANGOUNABA II	10.5846	-4.54745	CDC	gambiae	1	1
C2_6	2.5451	99.5216	2014-09-03	9	2014	BAMAKO	10.498	-4.46115	CDC	gambiae	20	0
C2_7	3.4527	99.507	2014-09-09	9	2014	BOUSSANRA I	10.5093	-4.57797	CDC	gambiae	26	0
C2_8	3.6974	99.4876	2014-09-19	9	2014	BOLOMAKOTE	10.2038	-4.39405	CDC	gambiae	9	1
C2_9	5.1598	99.5074	2014-11-05	11	2014	NATIERA	10.6973	-4.44495	CDC	gambiae	10	1
C3_1	2.6549	99.5284	2014-07-23	7	2014	SISRANKA	10.4093	-4.61967	CDC	gambiae	29	0
C3_10	2.7169	99.078	2015-09-10	9	2015	BOUNOUBA	10.2614	-4.36408	CDC	gambiae	39	1
C3_12	3.2663	99.5073	2015-07-09	7	2015	BOUNOUBA	10.2614	-4.36408	CDC	gambiae	39	0
C3_13	3.1653	99.5121	2015-07-14	7	2015	TIEFORA II	10.6601	-4.51636	CDC	gambiae	11	1
C3_2	3.6051	99.31	2015-11-02	11	2015	KANKOUNABA II	10.5846	-4.54745	CDC	gambiae	1	1
C3_3	3.4568	99.4397	2015-09-02	9	2015	BAMAKO	10.498	-4.46115	CDC	gambiae	20	1
C3_4	2.957	99.433	2015-09-04	9	2015	SOBARA III	10.2588	-4.41593	CDC	gambiae	3	1
C3_5	3.2422	96.9549	2014-09-01	9	2014	KANGOUNABA II	10.5846	-4.54745	CDC	gambiae	1	1
C3_6	3.0645	99.5532	2014-09-07	9	2014	SOBARA II	10.2588	-4.41593	CDC	gambiae	3	1
C3_7	2.6032	99.3954	2014-09-09	9	2014	BOUSSANRA I	10.5093	-4.57797	CDC	gambiae	26	0
C3_8	9.1337	99.4389	2014-09-19	9	2014	BOLOMAKOTE	10.2038	-4.39405	CDC	gambiae	9	1
C3_9	2.7416	99.22	2014-11-05	11	2014	NATIERA	10.6973	-4.44495	CDC	gambiae	10	1
C4_1	3.5521	99.3941	2014-07-25	7	2014	KOFING	10.2038	-4.39405	CDC	gambiae	9	1
C4_13	4.3324	99.4672	2015-07-16	7	2015	SOBARA II	10.2588	-4.41593	CDC	gambiae	3	1
C4_14	2.9616	99.3159	2015-09-10	9	2015	BOLOMAKOTE	10.2038	-4.39405	CDC	gambiae	9	1
C4_3	3.4584	99.2517	2015-09-02	9	2015	BAMAKO	10.498	-4.46115	CDC	gambiae	20	1
C4_4	3.5228	99.5281	2015-09-07	9	2015	DASSORPIRE	10.6743	-4.59349	CDC	gambiae	12	1
C4_8	4.9015	99.4615	2014-09-19	9	2014	KOFLANDE	10.2316	-4.4324	CDC	gambiae	37	0
C4_9	3.9602	99.4851	2014-11-06	11	2014	FRIGARA	10.498	-4.46115	CDC	gambiae	20	0
C5_1	4.1514	98.955	2014-07-25	7	2014	KOFING	10.2038	-4.39405	CDC	gambiae	9	1
C5_12	2.5522	99.5302	2015-07-12	7	2015	KANKOUNABA II	10.5846	-4.54745	CDC	gambiae	1	1
C5_13	4.0167	99.4033	2015-07-16	7	2015	SOBARA II	10.2588	-4.41593	CDC	gambiae	3	1
C5_3	3.0095	99.5258	2015-09-02	9	2015	FRIGARA	10.498	-4.46115	CDC	gambiae	20	1
C5_4	3.253	99.4631	2015-09-07	9	2015	DASSORPIRE	10.6743	-4.59349	CDC	gambiae	12	1
C5_5	4.3063	98.8795	2014-09-01	9	2014	MOSSIBOUGOU	10.6973	-4.44495	CDC	gambiae	10	1
C5_6	3.627	99.115	2014-09-08	9	2014	TIEFORA II	10.6601	-4.51636	CDC	gambiae	11	1
C5_7	4.1737	99.3256	2014-09-11	9	2014	BOUNOUBA	10.2614	-4.36408	CDC	gambiae	39	0
C5_8	4.2529	99.5134	2014-09-19	9	2014	KOFLANDE	10.2316	-4.4324	CDC	gambiae	37	0
C5_9	3.6415	99.4397	2014-11-10	11	2014	PONT MAURICE	10.6601	-4.51636	CDC	gambiae	11	1
C6_1	3.2389	99.5075	2014-07-30	7	2014	KANKOUNADENI	10.4821	-4.61734	CDC	gambiae	36	0
C6_10	2.1068	99.5669	2015-09-11	9	2015	LOMBO	10.0705	-4.30001	CDC	gambiae	18	1
C6_12	3.1889	99.5927	2015-07-12	7	2015	KANKOUNABA II	10.5846	-4.54745	CDC	gambiae	1	1
C6_13	4.5403	99.3959	2015-07-21	7	2015	SISRANKA	10.2614	-4.36408	CDC	gambiae	39	0
C6_2	3.1827	99.3863	2015-11-09	11	2015	PONT MAURICE	10.6601	-4.51636	CDC	gambiae	11	1
C6_3	3.5985	99.4929	2015-09-03	9	2015	KANGOUNABA I	10.5846	-4.54745	CDC	gambiae	1	1
C6_4	3.1869	98.6855	2015-09-07	9	2015	TIEFORA II	10.6601	-4.51636	CDC	gambiae	11	1
C6_6	2.8045	99.4941	2014-09-08	9	2014	TIEFORA II	10.6601	-4.51636	CDC	gambiae	11	1
C6_7	3.1358	99.4964	2014-09-12	9	2014	LOMBO	10.0705	-4.30001	CDC	gambiae	18	1
C6_8	4.5204	99.5003	2014-09-19	9	2014	KOFLANDE	10.2316	-4.4324	CDC	gambiae	37	0
C6_9	4.8095	99.441	2014-11-10	11	2014	PONT MAURICE	10.6601	-4.51636	CDC	gambiae	11	1
C7_1	3.1682	98.9695	2014-07-30	7	2014	KANKOUNADENI	10.4821	-4.61734	CDC	gambiae	36	0
C7_10	3.4286	99.4807	2015-09-11	9	2015	LOMBO	10.0705	-4.30001	CDC	gambiae	18	1
C7_11	3.3908	99.4776	2015-07-01	7	2015	BOUNOUMBA	10.3191	-4.38869	CDC	gambiae	4	1
C7_13	3.9227	99.2338	2015-07-24	7	2015	BAKARIDJAN II	10.2038	-4.39405	CDC	gambiae	9	1
C7_2	2.9176	99.267	2015-11-09	11	2015	PONT MAURICE	10.6601	-4.51636	CDC	gambiae	11	1
C7_3	2.9227	99.472	2015-09-03	9	2015	KANGOUNABA I	10.5846	-4.54745	CDC	gambiae	1	1
C7_4	2.7263	99.5147	2015-09-07	9	2015	TIEFORA II	10.6601	-4.51636	CDC	gambiae	11	1
C7_6	4.201	99.4599	2014-09-08	9	2014	TIEFORA II	10.6601	-4.51636	CDC	gambiae	11	1
C7_7	2.8082	99.4527	2014-09-12	9	2014	LOMBO	10.0705	-4.30001	CDC	gambiae	18	1
C7_8	3.5085	99.4931	2014-09-23	9	2014	KANKOUNADENI	10.4821	-4.61734	CDC	gambiae	36	0
C7_9	3.2843	99.5118	2014-11-10	11	2014	PONT MAURICE	10.6601	-4.51636	CDC	gambiae	11	1
C8_1	2.8848	99.4363	2014-07-30	7	2014	KANKOUNADENI	10.4821	-4.61734	CDC	gambiae	36	0
C8_10	3.149	99.5004	2015-09-11	9	2015	LOMBO	10.0705	-4.30001	CDC	gambiae	18	1
C8_12	3.4118	99.4763	2015-07-12	7	2015	NATIERA	10.6973	-4.44495	CDC	gambiae	10	1
C8_13	5.1535	99.3818	2015-07-24	7	2015	BAKARIDJAN I	10.2038	-4.39405	CDC	gambiae	9	1
C8_2	3.3893	98.8731	2015-11-09	11	2015	TIEFORA II	10.6601	-4.51636	CDC	gambiae	11	1
C8_3	3.4406	99.042	2015-09-03	9	2015	KANGOUNABA I	10.5846	-4.54745	CDC	gambiae	1	1
C8_4	3.0976	99.5225	2015-09-07	9	2015	TIEFORA II	10.6601	-4.51636	CDC	gambiae	11	1
C8_6	3.7801	99.4836	2014-09-08	9	2014	SANHOUNOU	10.6743	-4.59349	CDC	gambiae	12	1
C8_7	2.5258	99.4912	2014-09-12	9	2014	LOMBO	10.0705	-4.30001	CDC	gambiae	18	1
C8_8	4.5553	99.4799	2014-09-23	9	2014	KANKOUNADENI	10.4821	-4.61734	CDC	gambiae	36	0
C8_9	6.1804	99.2891	2015-09-10	9	2015	KOFING	10.2038	-4.39405	CDC	gambiae	9	1
C9_1	4.0821	99.5011	2014-08-15	8	2014	LOMBO	10.0705	-4.30001	CDC	gambiae	18	0
C9_11	4.15	99.455	2015-07-07	7	2015	KANKOUNADENI	10.4821	-4.61734	CDC	gambiae	36	0
C9_13	4.5489	99.4112	2015-07-24	7	2015	KOFLANDE	10.2316	-4.4324	CDC	gambiae	37	0
C9_3	2.9409	99.477	2015-09-03	9	2015	NATIERA	10.6973	-4.44495	CDC	gambiae	10	1
C9_4	3.0088	99.3896	2015-09-09	9	2015	BOUSSANRA I	10.5093	-4.57797	CDC	gambiae	26	1
C9_6	2.5465	99.4033	2014-09-08	9	2014	SANHOUNOU	10.6743	-4.59349	CDC	gambiae	12	1
C9_8	3.8296	99.4411	2014-11-04	11	2014	BAKARIDJAN II	10.2038	-4.39405	CDC	gambiae	9	1
C9_9	3.0352	99.4839	2015-09-10	9	2015	KOFLANDE	10.2316	-4.4324	CDC	gambiae	37	1
D1_2	2.8207	99.4652	2015-11-02	11	2015	KANKOUNABA II	10.5846	-4.54745	CDC	gambiae	1	1
D1_3	2.4903	99.4945	2015-09-02	9	2015	YABLE I	10.3191	-4.38869	CDC	gambiae	4	1
D1_4	4.0819	99.4694	2015-09-04	9	2015	SOBARA III	10.2588	-4.41593	CDC	gambiae	3	1
D1_5	2.6746	99.4054	2014-09-01	9	2014	KANGOUNABA II	10.5846	-4.54745	CDC	gambiae	1	1
D1_6	3.1998	99.4251	2014-09-03	9	2014	BAMAKO	10.498	-4.46115	CDC	gambiae	20	0
D1_7	2.2464	99.4535	2014-09-09	9	2014	BOUSSANRA I	10.5093	-4.57797	CDC	gambiae	26	0
D1_8	3.4733	99.0925	2014-09-17	9	2014	SISRANKA	10.4093	-4.61967	CDC	gambiae	29	0
D1_9	3.6199	99.5527	2014-11-05	11	2014	KANGOUNABA I	10.2038	-4.39405	CDC	gambiae	9	1
D10_1	3.5233	99.1893	2014-08-15	8	2014	LOMBO	10.0705	-4.30001	CDC	gambiae	18	0
D10_10	2.4558	98.5543	2015-09-16	9	2015	BOULO-KOMARA	10.4093	-4.61967	CDC	gambiae	29	0
D10_11	3.2488	99.4321	2015-07-07	7	2015	BOUSSANRA I	10.5093	-4.57797	CDC	gambiae	26	1
D10_12	2.789	99.5168	2015-07-14	7	2015	SANHOUROU	10.6743	-4.59349	CDC	gambiae	12	1
D10_2	2.614	99.5065	2015-11-09	11	2015	DASSORPIRE	10.6743	-4.59349	CDC	gambiae	12	1
D10_3	2.4027	99.5033	2015-09-03	9	2015	NATIERA	10.6973	-4.44495	CDC	gambiae	10	1
D10_4	3.738	99.4758	2015-09-09	9	2015	BOUSSANRA I	10.5093	-4.57797	CDC	gambiae	26	1
D10_6	2.524	99.4924	2014-09-17	9	2014	SISRANKA	10.4093	-4.61967	CDC	gambiae	29	0
D10_7	3.6251	99.4667	2014-09-12	9	2014	DANDOUGOU	10.1021	-4.3382	CDC	gambiae	2	1
D10_8	4.2853	99.4742	2014-11-04	11	2014	KOFING	10.2038	-4.39405	CDC	gambiae	9	1
D10_9	5.33	99.3973	2015-09-10	9	2015	KOFLANDE	10.2316	-4.4324	CDC	gambiae	37	1
D11_1	3.5752	98.8961	2014-08-15	8	2014	LOMBO	10.0705	-4.30001	CDC	gambiae	18	0
D11_11	3.2895	99.287	2015-07-07	7	2015	BOUSSANRA I	10.5093	-4.57797	CDC	gambiae	26	1
D11_3	2.9082	99.5161	2015-09-07	9	2015	SANHOUNOU	10.6743	-4.59349	CDC	gambiae	12	1
D11_4	3.2965	99.4568	2015-09-10	9	2015	KOFLANDE	10.2316	-4.4324	CDC	gambiae	37	1
D11_5	3.2663	99.3495	2014-09-19	9	2014	BOLOMAKOTE	10.2038	-4.39405	CDC	gambiae	9	1
D11_6	2.9553	99.4705	2014-09-17	9	2014	SISRANKA	10.4093	-4.61967	CDC	gambiae	29	0
D11_7	3.68	99.3246	2014-09-12	9	2014	DANDOUGOU	10.1021	-4.3382	CDC	gambiae	2	1
D2_1	3.4184	99.4849	2014-07-23	7	2014	SAKORA I	10.4093	-4.61967	CDC	gambiae	29	0
D2_10	2.989	98.9223	2015-09-10	9	2015	BOUNOUBA	10.2614	-4.36408	CDC	gambiae	39	1
D2_11	2.9827	99.4746	2015-07-01	7	2015	PRIFONA	10.498	-4.46115	CDC	gambiae	20	1
D2_12	3.0818	99.4975	2015-07-09	7	2015	BOUNOUBA	10.2614	-4.36408	CDC	gambiae	39	0
D2_13	3.5706	99.4764	2015-07-14	7	2015	TIEFORA II	10.6601	-4.51636	CDC	gambiae	11	1
D2_3	3.3553	99.3243	2015-09-02	9	2015	YABLE I	10.3191	-4.38869	CDC	gambiae	4	1
D2_4	2.83	99.5137	2015-09-04	9	2015	SOBARA III	10.2588	-4.41593	CDC	gambiae	3	1
D2_5	3.3366	99.5363	2014-09-01	9	2014	KANGOUNABA II	10.5846	-4.54745	CDC	gambiae	1	1
D2_6	2.9948	99.4828	2014-09-07	9	2014	SOBARA II	10.2588	-4.41593	CDC	gambiae	3	1
D2_7	3.1478	99.4338	2014-09-09	9	2014	BOUSSANRA I	10.5093	-4.57797	CDC	gambiae	26	0
D2_8	3.5326	99.5133	2014-09-19	9	2014	BOLOMAKOTE	10.2038	-4.39405	CDC	gambiae	9	1
D3_1	4.1596	99.4954	2014-07-23	7	2014	SISRANKA	10.4093	-4.61967	CDC	gambiae	29	0
D3_10	3.2656	98.5764	2015-09-10	9	2015	BOUNOUBA	10.2614	-4.36408	CDC	gambiae	39	1
D3_11	3.6976	99.501	2015-07-01	7	2015	BAMAKO	10.498	-4.46115	CDC	gambiae	20	1
D3_12	3.8122	99.4642	2015-07-09	7	2015	BOUNOUBA	10.2614	-4.36408	CDC	gambiae	39	0
D3_13	4.1926	94.8372	2015-07-14	7	2015	TIEFORA II	10.6601	-4.51636	CDC	gambiae	11	1
D3_2	2.5099	99.4087	2015-11-02	11	2015	KANKOUNABA II	10.5846	-4.54745	CDC	gambiae	1	1
D3_3	2.5069	99.2557	2015-09-02	9	2015	BAMAKO	10.498	-4.46115	CDC	gambiae	20	1
D3_4	2.7774	99.149	2015-09-04	9	2015	SOBARA III	10.2588	-4.41593	CDC	gambiae	3	1
D3_5	3.097	99.4618	2014-09-01	9	2014	KANGOUNABA II	10.5846	-4.54745	CDC	gambiae	1	1
D3_6	3.2154	99.4521	2014-09-07	9	2014	SOBARA II	10.2588	-4.41593	CDC	gambiae	3	1
D3_7	3.487	99.4316	2014-09-09	9	2014	BOUSSANRA I	10.5093	-4.57797	CDC	gambiae	26	0
D3_8	2.9239	98.3696	2014-09-19	9	2014	BOLOMAKOTE	10.2038	-4.39405	CDC	gambiae	9	1
D3_9	3.9656	85.4	2014-11-05	11	2014	NATIERA	10.6973	-4.44495	CDC	gambiae	10	1
D4_1	3.5224	98.823	2014-07-25	7	2014	KOFING	10.2038	-4.39405	CDC	gambiae	9	1
D4_10	2.9489	98.2767	2015-09-11	9	2015	DANDOUGOU	10.1021	-4.3382	CDC	gambiae	2	1
D4_11	2.4165	99.4341	2015-07-01	7	2015	BAMAKO	10.498	-4.46115	CDC	gambiae	20	1
D4_14	3.0697	98.9158	2015-09-10	9	2015	BOLOMAKOTE	10.2038	-4.39405	CDC	gambiae	9	1
D4_3	2.2764	99.5048	2015-09-02	9	2015	BAMAKO	10.498	-4.46115	CDC	gambiae	20	1
D4_4	3.2027	99.4228	2015-09-07	9	2015	DASSORPIRE	10.6743	-4.59349	CDC	gambiae	12	1
D4_5	2.8827	99.5368	2014-09-01	9	2014	MOSSIBOUGOU	10.6973	-4.44495	CDC	gambiae	10	1
D4_8	2.9477	99.4649	2014-09-19	9	2014	KOFLANDE	10.2316	-4.4324	CDC	gambiae	37	0
D4_9	3.9042	99.5065	2014-11-06	11	2014	BAMAKO	10.498	-4.46115	CDC	gambiae	20	0
D5_1	3.7251	99.4759	2014-07-25	7	2014	KOFING	10.2038	-4.39405	CDC	gambiae	9	1
D5_12	2.8779	99.5026	2015-07-12	7	2015	KANKOUNABA II	10.5846	-4.54745	CDC	gambiae	1	1
D5_13	3.9026	99.4358	2015-07-16	7	2015	SOBARA II	10.2588	-4.41593	CDC	gambiae	3	1
D5_3	2.534	97.1585	2015-09-02	9	2015	FRIGARA	10.498	-4.46115	CDC	gambiae	20	1
D5_4	3.1105	99.4886	2015-09-07	9	2015	DASSORPIRE	10.6743	-4.59349	CDC	gambiae	12	1
D5_5	3.4121	99.4684	2014-09-01	9	2014	MOSSIBOUGOU	10.6973	-4.44495	CDC	gambiae	10	1
D5_6	2.6624	99.4124	2014-09-08	9	2014	TIEFORA II	10.6601	-4.51636	CDC	gambiae	11	1
D5_8	5.0062	99.4999	2014-09-19	9	2014	KOFLANDE	10.2316	-4.4324	CDC	gambiae	37	0
D5_9	3.2771	99.5271	2014-11-10	11	2014	PONT MAURICE	10.6601	-4.51636	CDC	gambiae	11	1
D6_1	3.3679	99.4946	2014-07-30	7	2014	KANKOUNADENI	10.4821	-4.61734	CDC	gambiae	36	0
D6_10	3.005	99.5141	2015-09-11	9	2015	LOMBO	10.0705	-4.30001	CDC	gambiae	18	1
D6_12	3.4944	99.5233	2015-07-12	7	2015	KANKOUNABA II	10.5846	-4.54745	CDC	gambiae	1	1
D6_2	2.4978	96.4453	2015-11-09	11	2015	PONT MAURICE	10.6601	-4.51636	CDC	gambiae	11	1
D6_3	3.1693	99.3979	2015-09-03	9	2015	KANGOUNABA I	10.5846	-4.54745	CDC	gambiae	1	1
D6_4	3.8556	99.518	2015-09-07	9	2015	TIEFORA II	10.6601	-4.51636	CDC	gambiae	11	1
D6_5	5.8571	99.4625	2014-09-03	9	2014	BOUNOUMBA	10.3191	-4.38869	CDC	gambiae	4	1
D6_6	2.9196	99.4473	2014-09-08	9	2014	TIEFORA II	10.6601	-4.51636	CDC	gambiae	11	1
D6_7	3.1811	99.4499	2014-09-12	9	2014	LOMBO	10.0705	-4.30001	CDC	gambiae	18	1
D6_8	3.8147	99.5025	2014-09-19	9	2014	KOFLANDE	10.2316	-4.4324	CDC	gambiae	37	0
D6_9	3.0881	99.4832	2014-11-10	11	2014	PONT MAURICE	10.6601	-4.51636	CDC	gambiae	11	1
D7_10	3.2804	99.4731	2015-09-11	9	2015	LOMBO	10.0705	-4.30001	CDC	gambiae	18	1
D7_13	3.4759	99.4332	2015-07-24	7	2015	BAKARIDJAN II	10.2038	-4.39405	CDC	gambiae	9	1
D7_2	2.5857	99.4304	2015-11-09	11	2015	PONT MAURICE	10.6601	-4.51636	CDC	gambiae	11	1
D7_3	1.9112	99.4323	2015-09-03	9	2015	KANGOUNABA I	10.5846	-4.54745	CDC	gambiae	1	1
D7_4	2.0859	99.4048	2015-09-07	9	2015	TIEFORA II	10.6601	-4.51636	CDC	gambiae	11	1
D7_5	3.8744	99.2615	2014-09-03	9	2014	BOUNOUMBA	10.3191	-4.38869	CDC	gambiae	4	1
D7_6	2.3475	99.1602	2014-09-08	9	2014	TIEFORA II	10.6601	-4.51636	CDC	gambiae	11	1
D7_7	3.067	99.4632	2014-09-12	9	2014	LOMBO	10.0705	-4.30001	CDC	gambiae	18	1
D7_8	4.2047	99.568	2014-09-23	9	2014	KANKOUNADENI	10.4821	-4.61734	CDC	gambiae	36	0
D7_9	3.3685	99.4684	2014-11-10	11	2014	PONT MAURICE	10.6601	-4.51636	CDC	gambiae	11	1
D8_1	2.4421	99.4212	2014-07-30	7	2014	KANKOUNADENI	10.4821	-4.61734	CDC	gambiae	36	0
D8_10	3.347	99.5342	2015-09-11	9	2015	LOMBO	10.0705	-4.30001	CDC	gambiae	18	1
D8_11	3.526	98.8053	2015-07-07	7	2015	KANKOUNADENI	10.4821	-4.61734	CDC	gambiae	36	0
D8_13	4.055	99.3991	2015-07-24	7	2015	BAKARIDJAN I	10.2038	-4.39405	CDC	gambiae	9	1
D8_2	3.7506	99.4233	2015-11-09	11	2015	TIEFORA II	10.6601	-4.51636	CDC	gambiae	11	1
D8_4	2.8369	99.4547	2015-09-07	9	2015	TIEFORA II	10.6601	-4.51636	CDC	gambiae	11	1
D8_6	2.4784	99.4508	2014-09-08	9	2014	SANHOUNOU	10.6743	-4.59349	CDC	gambiae	12	1
D8_9	3.2388	99.4582	2015-09-10	9	2015	KOFING	10.2038	-4.39405	CDC	gambiae	9	1
D9_1	3.8819	99.4283	2014-08-15	8	2014	LOMBO	10.0705	-4.30001	CDC	gambiae	18	0
D9_10	2.8926	99.4424	2015-09-16	9	2015	SISRANKA	10.4093	-4.61967	CDC	gambiae	29	0
D9_11	4.1364	99.4524	2015-07-07	7	2015	KANKOUNADENI	10.4821	-4.61734	CDC	gambiae	36	0
D9_12	3.2766	99.4428	2015-07-14	7	2015	SANHOUROU	10.6743	-4.59349	CDC	gambiae	12	1
D9_13	4.0791	99.4632	2015-07-24	7	2015	KOFLANDE	10.2316	-4.4324	CDC	gambiae	37	0
D9_2	3.3253	99.4506	2015-11-09	11	2015	DASSORPIRE	10.6743	-4.59349	CDC	gambiae	12	1
D9_4	2.9737	99.4791	2015-09-09	9	2015	BOUSSANRA I	10.5093	-4.57797	CDC	gambiae	26	1
D9_5	2.7388	95.7281	2014-09-03	9	2014	FRIGARA	10.498	-4.46115	CDC	gambiae	20	0
D9_6	2.5603	99.4828	2014-09-08	9	2014	SANHOUNOU	10.6743	-4.59349	CDC	gambiae	12	1
D9_9	4.3993	99.4559	2015-09-10	9	2015	KOFLANDE	10.2316	-4.4324	CDC	gambiae	37	1
E1_10	3.072	99.521	2015-09-10	9	2015	BOUNOUBA	10.2614	-4.36408	CDC	gambiae	39	1
E1_2	3.0013	99.4772	2015-11-02	11	2015	KANKOUNABA II	10.5846	-4.54745	CDC	gambiae	1	1
E1_3	2.5111	99.3267	2015-09-02	9	2015	YABLE I	10.3191	-4.38869	CDC	gambiae	4	1
E1_4	2.8276	97.5973	2015-09-04	9	2015	SOBARA III	10.2588	-4.41593	CDC	gambiae	3	1
E1_5	2.4679	99.4276	2014-09-01	9	2014	KANGOUNABA II	10.5846	-4.54745	CDC	gambiae	1	1
E1_6	2.7148	99.4879	2014-09-03	9	2014	BAMAKO	10.498	-4.46115	CDC	gambiae	20	0
E1_8	3.717	99.5294	2014-09-17	9	2014	SISRANKA	10.4093	-4.61967	CDC	gambiae	29	0
E10_1	3.1749	99.473	2014-08-15	8	2014	LOMBO	10.0705	-4.30001	CDC	gambiae	18	0
E10_10	3.0498	99.4586	2015-09-16	9	2015	BOULO-KOMARA	10.4093	-4.61967	CDC	gambiae	29	0
E10_11	3.6034	99.5041	2015-07-07	7	2015	BOUSSANRA I	10.5093	-4.57797	CDC	gambiae	26	1
E10_2	3.7421	99.55	2015-11-09	11	2015	DASSORPIRE	10.6743	-4.59349	CDC	gambiae	12	1
E10_3	3.7143	99.0192	2015-09-03	9	2015	NATIERA	10.6973	-4.44495	CDC	gambiae	10	1
E10_4	3.0336	99.3998	2015-09-09	9	2015	BOUSSANRA I	10.5093	-4.57797	CDC	gambiae	26	1
E10_5	3.2645	99.4832	2014-09-03	9	2014	FRIGARA	10.498	-4.46115	CDC	gambiae	20	0
E10_6	4.3661	99.5297	2014-09-17	9	2014	SISRANKA	10.4093	-4.61967	CDC	gambiae	29	0
E10_7	3.9639	99.4958	2014-09-12	9	2014	DANDOUGOU	10.1021	-4.3382	CDC	gambiae	2	1
E10_8	3.0723	99.4398	2014-11-04	11	2014	KOFING	10.2038	-4.39405	CDC	gambiae	9	1
E10_9	3.5784	99.5016	2015-09-10	9	2015	BOUNOUBA	10.2614	-4.36408	CDC	gambiae	39	1
E11_1	3.8399	99.5013	2014-08-15	8	2014	LOMBO	10.0705	-4.30001	CDC	gambiae	18	0
E11_11	4.531	99.2399	2015-07-07	7	2015	BOUSSANRA I	10.5093	-4.57797	CDC	gambiae	26	1
E11_2	2.8872	98.4454	2015-09-16	9	2015	SISRANKA	10.4093	-4.61967	CDC	gambiae	29	0
E11_3	2.2822	99.4507	2015-09-07	9	2015	SANHOUNOU	10.6743	-4.59349	CDC	gambiae	12	1
E11_4	3.7551	99.4229	2015-09-10	9	2015	KOFLANDE	10.2316	-4.4324	CDC	gambiae	37	1
E11_5	1.1774	99.4358	2014-09-19	9	2014	BOLOMAKOTE	10.2038	-4.39405	CDC	gambiae	9	1
E11_6	3.9573	98.4029	2014-09-17	9	2014	SISRANKA	10.4093	-4.61967	CDC	gambiae	29	0
E11_7	3.1466	99.5044	2014-09-12	9	2014	DANDOUGOU	10.1021	-4.3382	CDC	gambiae	2	1
E2_1	2.5041	99.4797	2014-07-23	7	2014	SAKORA I	10.4093	-4.61967	CDC	gambiae	29	0
E2_10	3.2733	99.4506	2015-09-10	9	2015	BOUNOUBA	10.2614	-4.36408	CDC	gambiae	39	1
E2_11	4.3436	99.4859	2015-07-01	7	2015	PRIFONA	10.498	-4.46115	CDC	gambiae	20	1
E2_13	3.157	99.5321	2015-07-14	7	2015	TIEFORA II	10.6601	-4.51636	CDC	gambiae	11	1
E2_14	3.9704	99.5163	2015-09-10	9	2015	BOLOMAKOTE	10.2038	-4.39405	CDC	gambiae	9	1
E2_2	2.8633	99.4295	2015-11-02	11	2015	KANKOUNABA II	10.5846	-4.54745	CDC	gambiae	1	1
E2_4	3.0039	99.4638	2015-09-04	9	2015	SOBARA III	10.2588	-4.41593	CDC	gambiae	3	1
E2_5	2.1707	99.4902	2014-09-01	9	2014	KANGOUNABA II	10.5846	-4.54745	CDC	gambiae	1	1
E2_7	2.3182	99.4482	2014-09-09	9	2014	BOUSSANRA I	10.5093	-4.57797	CDC	gambiae	26	0
E2_8	3.701	99.2936	2014-09-19	9	2014	BOLOMAKOTE	10.2038	-4.39405	CDC	gambiae	9	1
E2_9	3.7277	99.029	2014-11-05	11	2014	NATIERA	10.6973	-4.44495	CDC	gambiae	10	1
E3_1	2.825	99.5098	2014-07-23	7	2014	SISRANKA	10.4093	-4.61967	CDC	gambiae	29	0
E3_11	3.4802	98.3141	2015-07-01	7	2015	BAMAKO	10.498	-4.46115	CDC	gambiae	20	1
E3_13	4.1458	99.4537	2015-07-14	7	2015	TIEFORA II	10.6601	-4.51636	CDC	gambiae	11	1
E3_14	3.4534	99.3619	2015-09-10	9	2015	BOLOMAKOTE	10.2038	-4.39405	CDC	gambiae	9	1
E3_2	3.0843	99.3652	2015-11-02	11	2015	KANKOUNABA II	10.5846	-4.54745	CDC	gambiae	1	1
E3_4	3.1948	99.5317	2015-09-04	9	2015	SOBARA III	10.2588	-4.41593	CDC	gambiae	3	1
E3_7	3.0607	99.5117	2014-09-11	9	2014	BOUNOUBA	10.2614	-4.36408	CDC	gambiae	39	0
E3_8	4.0197	98.7229	2014-09-19	9	2014	BOLOMAKOTE	10.2038	-4.39405	CDC	gambiae	9	1
E3_9	2.4927	93.1759	2014-11-05	11	2014	NATIERA	10.6973	-4.44495	CDC	gambiae	10	1
E4_1	3.0299	99.4877	2014-07-25	7	2014	KOFING	10.2038	-4.39405	CDC	gambiae	9	1
E4_11	3.536	99.4646	2015-07-01	7	2015	BAMAKO	10.498	-4.46115	CDC	gambiae	20	1
E4_13	3.3364	99.5138	2015-07-16	7	2015	SOBARA II	10.2588	-4.41593	CDC	gambiae	3	1
E4_3	1.9858	99.5165	2015-09-02	9	2015	BAMAKO	10.498	-4.46115	CDC	gambiae	20	1
E4_4	3.115	99.3477	2015-09-07	9	2015	DASSORPIRE	10.6743	-4.59349	CDC	gambiae	12	1
E4_5	2.7967	99.4319	2014-09-01	9	2014	MOSSIBOUGOU	10.6973	-4.44495	CDC	gambiae	10	1
E4_8	2.7943	99.4357	2014-09-19	9	2014	KOFLANDE	10.2316	-4.4324	CDC	gambiae	37	0
E5_1	3.6498	99.5139	2014-07-25	7	2014	KOFING	10.2038	-4.39405	CDC	gambiae	9	1
E5_10	3.2219	99.5122	2015-09-11	9	2015	KIESSE(KEHINSA)	10.1021	-4.3382	CDC	gambiae	2	1
E5_12	3.4201	99.4682	2015-07-12	7	2015	KANKOUNABA II	10.5846	-4.54745	CDC	gambiae	1	1
E5_13	4.3679	99.4837	2015-07-16	7	2015	SOBARA II	10.2588	-4.41593	CDC	gambiae	3	1
E5_3	2.4518	99.4076	2015-09-02	9	2015	FRIGARA	10.498	-4.46115	CDC	gambiae	20	1
E5_5	2.7988	99.5293	2014-09-01	9	2014	MOSSIBOUGOU	10.6973	-4.44495	CDC	gambiae	10	1
E5_6	3.1326	99.5501	2014-09-08	9	2014	TIEFORA II	10.6601	-4.51636	CDC	gambiae	11	1
E5_7	3.4718	99.3971	2014-09-11	9	2014	BOUNOUBA	10.2614	-4.36408	CDC	gambiae	39	0
E5_8	2.9914	99.3836	2014-09-19	9	2014	KOFLANDE	10.2316	-4.4324	CDC	gambiae	37	0
E5_9	3.1641	99.4538	2014-11-10	11	2014	PONT MAURICE	10.6601	-4.51636	CDC	gambiae	11	1
E6_1	3.4948	99.5645	2014-07-30	7	2014	KANKOUNADENI	10.4821	-4.61734	CDC	gambiae	36	0
E6_10	3.0467	99.5146	2015-09-11	9	2015	LOMBO	10.0705	-4.30001	CDC	gambiae	18	1
E6_2	2.9901	99.5151	2015-11-09	11	2015	PONT MAURICE	10.6601	-4.51636	CDC	gambiae	11	1
E6_3	4.6013	99.1906	2015-09-03	9	2015	KANGOUNABA I	10.5846	-4.54745	CDC	gambiae	1	1
E6_4	2.7328	99.4336	2015-09-07	9	2015	TIEFORA II	10.6601	-4.51636	CDC	gambiae	11	1
E6_5	3.8065	99.3722	2014-09-03	9	2014	BOUNOUMBA	10.3191	-4.38869	CDC	gambiae	4	1
E6_6	3.5685	98.7727	2014-09-08	9	2014	TIEFORA II	10.6601	-4.51636	CDC	gambiae	11	1
E6_7	3.2916	99.4895	2014-09-12	9	2014	LOMBO	10.0705	-4.30001	CDC	gambiae	18	1
E6_8	3.9785	99.4766	2014-09-19	9	2014	BOLOMAKOTE	10.2038	-4.39405	CDC	gambiae	9	1
E6_9	3.5605	99.5355	2014-11-10	11	2014	PONT MAURICE	10.6601	-4.51636	CDC	gambiae	11	1
E7_1	3.5341	99.5163	2014-07-30	7	2014	KANKOUNADENI	10.4821	-4.61734	CDC	gambiae	36	0
E7_10	3.4102	99.5226	2015-09-11	9	2015	LOMBO	10.0705	-4.30001	CDC	gambiae	18	1
E7_11	3.5764	99.4574	2015-07-01	7	2015	BOUNOUMBA	10.3191	-4.38869	CDC	gambiae	4	1
E7_13	4.175	96.9191	2015-07-24	7	2015	BAKARIDJAN II	10.2038	-4.39405	CDC	gambiae	9	1
E7_2	2.8902	96.8815	2015-11-09	11	2015	PONT MAURICE	10.6601	-4.51636	CDC	gambiae	11	1
E7_3	4.0352	94.853	2015-09-03	9	2015	KANGOUNABA I	10.5846	-4.54745	CDC	gambiae	1	1
E7_4	3.6042	99.3883	2015-09-07	9	2015	TIEFORA II	10.6601	-4.51636	CDC	gambiae	11	1
E7_5	3.4102	99.4414	2014-09-03	9	2014	BOUNOUMBA	10.3191	-4.38869	CDC	gambiae	4	1
E7_6	3.2819	98.7724	2014-09-08	9	2014	TIEFORA II	10.6601	-4.51636	CDC	gambiae	11	1
E7_7	3.0715	99.5003	2014-09-12	9	2014	LOMBO	10.0705	-4.30001	CDC	gambiae	18	1
E7_8	3.2006	99.4593	2014-09-23	9	2014	KANKOUNADENI	10.4821	-4.61734	CDC	gambiae	36	0
E8_1	3.6641	99.4565	2014-07-30	7	2014	KANKOUNADENI	10.4821	-4.61734	CDC	gambiae	36	0
E8_11	3.5135	99.4535	2015-07-07	7	2015	KANKOUNADENI	10.4821	-4.61734	CDC	gambiae	36	0
E8_13	4.9938	99.4252	2015-07-24	7	2015	BAKARIDJAN II	10.2038	-4.39405	CDC	gambiae	9	1
E8_2	3.1066	99.4865	2015-11-09	11	2015	TIEFORA II	10.6601	-4.51636	CDC	gambiae	11	1
E8_4	3.6171	99.4158	2015-09-07	9	2015	TIEFORA II	10.6601	-4.51636	CDC	gambiae	11	1
E8_5	2.8976	99.5061	2014-09-03	9	2014	BOUNOUMBA	10.3191	-4.38869	CDC	gambiae	4	1
E8_6	2.5313	98.9482	2014-09-08	9	2014	SANHOUNOU	10.6743	-4.59349	CDC	gambiae	12	1
E8_7	2.1779	99.5107	2014-09-12	9	2014	LOMBO	10.0705	-4.30001	CDC	gambiae	18	1
E8_9	2.8829	99.2696	2015-09-10	9	2015	KOFING	10.2038	-4.39405	CDC	gambiae	9	1
E9_1	2.8716	99.494	2014-08-15	8	2014	LOMBO	10.0705	-4.30001	CDC	gambiae	18	0
E9_10	2.2515	99.5285	2015-09-16	9	2015	SISRANKA	10.4093	-4.61967	CDC	gambiae	29	0
E9_11	3.1449	99.448	2015-07-07	7	2015	KANKOUNADENI	10.4821	-4.61734	CDC	gambiae	36	0
E9_12	4.3342	99.4764	2015-07-14	7	2015	SANHOUROU	10.6743	-4.59349	CDC	gambiae	12	1
E9_13	3.8712	99.4374	2015-07-24	7	2015	KOFLANDE	10.2316	-4.4324	CDC	gambiae	37	0
E9_2	3.5373	99.5187	2015-11-09	11	2015	DASSORPIRE	10.6743	-4.59349	CDC	gambiae	12	1
E9_4	3.4784	99.5122	2015-09-09	9	2015	BOUSSANRA I	10.5093	-4.57797	CDC	gambiae	26	1
E9_5	2.4859	99.4671	2014-09-03	9	2014	FRIGARA	10.498	-4.46115	CDC	gambiae	20	0
E9_6	2.9192	99.2978	2014-09-08	9	2014	SANHOUNOU	10.6743	-4.59349	CDC	gambiae	12	1
E9_7	4.3106	99.4937	2014-09-12	9	2014	DANDOUGOU	10.1021	-4.3382	CDC	gambiae	2	1
E9_8	2.8551	99.4835	2014-11-04	11	2014	BAKARIDJAN II	10.2038	-4.39405	CDC	gambiae	9	1
E9_9	2.7272	99.1829	2015-09-10	9	2015	KOFLANDE	10.2316	-4.4324	CDC	gambiae	37	1
F1_1	3.829	99.3036	2014-07-23	7	2014	SAKORA I	10.4093	-4.61967	CDC	gambiae	29	0
F1_10	2.3896	95.7563	2015-09-10	9	2015	BOUNOUBA	10.2614	-4.36408	CDC	gambiae	39	1
F1_2	3.314	99.2995	2015-11-02	11	2015	KANKOUNABA II	10.5846	-4.54745	CDC	gambiae	1	1
F1_3	3.6248	99.2394	2015-09-02	9	2015	YABLE I	10.3191	-4.38869	CDC	gambiae	4	1
F1_5	3.104	99.4675	2014-09-01	9	2014	KANGOUNABA II	10.5846	-4.54745	CDC	gambiae	1	1
F1_6	2.8823	99.4925	2014-09-03	9	2014	BAMAKO	10.498	-4.46115	CDC	gambiae	20	0
F1_7	3.3105	99.4582	2014-09-09	9	2014	BOUSSANRA I	10.5093	-4.57797	CDC	gambiae	26	0
F1_8	2.9835	99.4545	2014-09-17	9	2014	SISRANKA	10.4093	-4.61967	CDC	gambiae	29	0
F10_1	4.034	99.4978	2014-08-15	8	2014	LOMBO	10.0705	-4.30001	CDC	gambiae	18	0
F10_10	2.6279	99.5206	2015-09-16	9	2015	BOULO-KOMARA	10.4093	-4.61967	CDC	gambiae	29	0
F10_11	2.9846	95.1933	2015-07-07	7	2015	BOUSSANRA I	10.5093	-4.57797	CDC	gambiae	26	1
F10_12	3.5809	99.4292	2015-07-14	7	2015	SANHOUROU	10.6743	-4.59349	CDC	gambiae	12	1
F10_2	3.9554	99.5111	2015-11-09	11	2015	DASSORPIRE	10.6743	-4.59349	CDC	gambiae	12	1
F10_3	2.994	95.9064	2015-09-03	9	2015	NATIERA	10.6973	-4.44495	CDC	gambiae	10	1
F10_4	2.7377	99.5033	2015-09-09	9	2015	BOUSSANRA I	10.5093	-4.57797	CDC	gambiae	26	1
F10_6	3.8648	99.5078	2014-09-17	9	2014	SISRANKA	10.4093	-4.61967	CDC	gambiae	29	0
F10_7	2.6618	99.4289	2014-09-12	9	2014	DANDOUGOU	10.1021	-4.3382	CDC	gambiae	2	1
F10_8	4.6517	99.4762	2014-11-04	11	2014	KOFING	10.2038	-4.39405	CDC	gambiae	9	1
F10_9	3.4563	99.5787	2015-09-10	9	2015	BOUNOUBA	10.2614	-4.36408	CDC	gambiae	39	1
F11_1	2.3257	99.3106	2014-08-15	8	2014	LOMBO	10.0705	-4.30001	CDC	gambiae	18	0
F11_11	2.0509	99.4299	2015-07-07	7	2015	BOUSSANRA I	10.5093	-4.57797	CDC	gambiae	26	1
F11_3	3.2086	99.0392	2015-09-07	9	2015	SANHOUNOU	10.6743	-4.59349	CDC	gambiae	12	1
F11_4	2.7736	98.4676	2015-09-10	9	2015	KOFLANDE	10.2316	-4.4324	CDC	gambiae	37	1
F11_5	2.2746	99.4266	2014-09-19	9	2014	BOLOMAKOTE	10.2038	-4.39405	CDC	gambiae	9	1
F11_7	3.5627	99.5213	2014-09-12	9	2014	DANDOUGOU	10.1021	-4.3382	CDC	gambiae	2	1
F11_8	4.2783	99.5065	2014-11-06	11	2014	BAMAKO	10.498	-4.46115	CDC	gambiae	20	0
F2_1	2.2653	99.5177	2014-07-23	7	2014	SAKORA I	10.4093	-4.61967	CDC	gambiae	29	0
F2_10	2.8932	99.5087	2015-09-10	9	2015	BOUNOUBA	10.2614	-4.36408	CDC	gambiae	39	1
F2_11	3.2536	99.5027	2015-07-01	7	2015	BAMAKO	10.498	-4.46115	CDC	gambiae	20	1
F2_12	2.88	99.5351	2015-07-09	7	2015	BOUNOUBA	10.2614	-4.36408	CDC	gambiae	39	0
F2_13	4.0143	99.5392	2015-07-14	7	2015	TIEFORA II	10.6601	-4.51636	CDC	gambiae	11	1
F2_14	2.6475	99.2826	2015-09-10	9	2015	BOLOMAKOTE	10.2038	-4.39405	CDC	gambiae	9	1
F2_2	3.9335	99.4711	2015-11-02	11	2015	KANKOUNABA II	10.5846	-4.54745	CDC	gambiae	1	1
F2_3	2.8754	99.5222	2015-09-02	9	2015	BAMAKO	10.498	-4.46115	CDC	gambiae	20	1
F2_5	3.4433	99.4914	2014-09-01	9	2014	KANGOUNABA II	10.5846	-4.54745	CDC	gambiae	1	1
F2_7	3.1952	99.5013	2014-09-09	9	2014	BOUSSANRA I	10.5093	-4.57797	CDC	gambiae	26	0
F2_8	2.9355	99.1697	2014-09-19	9	2014	BOLOMAKOTE	10.2038	-4.39405	CDC	gambiae	9	1
F2_9	3.7062	99.4129	2014-11-05	11	2014	NATIERA	10.6973	-4.44495	CDC	gambiae	10	1
F3_1	2.9508	99.4704	2014-07-25	7	2014	KOFING	10.2038	-4.39405	CDC	gambiae	9	1
F3_12	4.5402	99.3532	2015-07-09	7	2015	BOUNOUBA	10.2614	-4.36408	CDC	gambiae	39	0
F3_2	2.4894	99.3143	2015-11-02	11	2015	KANKOUNABA II	10.5846	-4.54745	CDC	gambiae	1	1
F3_3	2.855	99.4814	2015-09-02	9	2015	BAMAKO	10.498	-4.46115	CDC	gambiae	20	1
F3_4	2.6423	99.0028	2015-09-04	9	2015	SOBARA III	10.2588	-4.41593	CDC	gambiae	3	1
F3_5	2.7559	99.4802	2014-09-01	9	2014	MOSSIBOUGOU	10.6973	-4.44495	CDC	gambiae	10	1
F3_8	4.9549	99.491	2014-09-19	9	2014	BOLOMAKOTE	10.2038	-4.39405	CDC	gambiae	9	1
F3_9	2.9525	99.4786	2014-11-05	11	2014	NATIERA	10.6973	-4.44495	CDC	gambiae	10	1
F4_1	2.9993	99.4583	2014-07-25	7	2014	KOFING	10.2038	-4.39405	CDC	gambiae	9	1
F4_10	2.4667	99.5	2015-09-11	9	2015	KIESSE(KEHINSA)	10.1021	-4.3382	CDC	gambiae	2	1
F4_12	2.7579	99.4799	2015-07-12	7	2015	KANKOUNABA II	10.5846	-4.54745	CDC	gambiae	1	1
F4_13	4.3022	99.4869	2015-07-16	7	2015	SOBARA II	10.2588	-4.41593	CDC	gambiae	3	1
F4_3	3.2026	99.1566	2015-09-02	9	2015	BAMAKO	10.498	-4.46115	CDC	gambiae	20	1
F4_4	2.208	98.8174	2015-09-07	9	2015	DASSORPIRE	10.6743	-4.59349	CDC	gambiae	12	1
F4_5	2.3792	98.6794	2014-09-01	9	2014	MOSSIBOUGOU	10.6973	-4.44495	CDC	gambiae	10	1
F4_6	3.1956	99.5049	2014-09-07	9	2014	SOBARA II	10.2588	-4.41593	CDC	gambiae	3	1
F4_8	3.1601	98.5699	2014-09-19	9	2014	KOFLANDE	10.2316	-4.4324	CDC	gambiae	37	0
F4_9	3.0497	99.0976	2014-11-06	11	2014	BAMAKO	10.498	-4.46115	CDC	gambiae	20	0
F5_1	2.9949	99.4739	2014-07-25	7	2014	KOFING	10.2038	-4.39405	CDC	gambiae	9	1
F5_10	3.1209	99.5257	2015-09-11	9	2015	KIESSE(KEHINSA)	10.1021	-4.3382	CDC	gambiae	2	1
F5_11	4.0262	99.4054	2015-07-01	7	2015	YABLE I	10.3191	-4.38869	CDC	gambiae	4	1
F5_12	2.7211	99.4933	2015-07-12	7	2015	KANKOUNABA II	10.5846	-4.54745	CDC	gambiae	1	1
F5_5	3.0367	99.4476	2014-09-01	9	2014	NATIERA	10.6973	-4.44495	CDC	gambiae	10	1
F5_6	3.0768	99.4318	2014-09-08	9	2014	TIEFORA II	10.6601	-4.51636	CDC	gambiae	11	1
F5_8	4.4555	98.4726	2014-09-19	9	2014	KOFLANDE	10.2316	-4.4324	CDC	gambiae	37	0
F5_9	2.4267	99.5572	2014-11-10	11	2014	PONT MAURICE	10.6601	-4.51636	CDC	gambiae	11	1
F6_1	3.2245	99.4691	2014-07-30	7	2014	KANKOUNADENI	10.4821	-4.61734	CDC	gambiae	36	0
F6_10	2.3946	99.5163	2015-09-11	9	2015	LOMBO	10.0705	-4.30001	CDC	gambiae	18	1
F6_12	3.6887	99.4172	2015-07-12	7	2015	MOSSIBOUGOU	10.6973	-4.44495	CDC	gambiae	10	1
F6_2	3.1266	99.4605	2015-11-09	11	2015	PONT MAURICE	10.6601	-4.51636	CDC	gambiae	11	1
F6_3	2.0625	99.5228	2015-09-03	9	2015	KANGOUNABA I	10.5846	-4.54745	CDC	gambiae	1	1
F6_5	3.047	99.4414	2014-09-03	9	2014	BOUNOUMBA	10.3191	-4.38869	CDC	gambiae	4	1
F6_6	3.9252	99.2771	2014-09-08	9	2014	TIEFORA II	10.6601	-4.51636	CDC	gambiae	11	1
F6_7	3.2064	99.5401	2014-09-12	9	2014	LOMBO	10.0705	-4.30001	CDC	gambiae	18	1
F6_9	2.9919	99.513	2014-11-10	11	2014	PONT MAURICE	10.6601	-4.51636	CDC	gambiae	11	1
F7_1	2.4046	99.4931	2014-07-30	7	2014	KANKOUNADENI	10.4821	-4.61734	CDC	gambiae	36	0
F7_11	4.9384	99.4678	2015-07-01	7	2015	BOUNOUMBA	10.3191	-4.38869	CDC	gambiae	4	1
F7_12	3.2183	99.4754	2015-07-12	7	2015	NATIERA	10.6973	-4.44495	CDC	gambiae	10	1
F7_13	4.6207	99.4043	2015-07-24	7	2015	BAKARIDJAN II	10.2038	-4.39405	CDC	gambiae	9	1
F7_2	4.102	99.4711	2015-11-09	11	2015	PONT MAURICE	10.6601	-4.51636	CDC	gambiae	11	1
F7_3	3.1945	99.447	2015-09-03	9	2015	KANGOUNABA I	10.5846	-4.54745	CDC	gambiae	1	1
F7_4	3.2728	99.2876	2015-09-07	9	2015	TIEFORA II	10.6601	-4.51636	CDC	gambiae	11	1
F7_5	3.9555	99.4847	2014-09-03	9	2014	BOUNOUMBA	10.3191	-4.38869	CDC	gambiae	4	1
F7_6	4.2427	99.4614	2014-09-08	9	2014	SANHOUNOU	10.6743	-4.59349	CDC	gambiae	12	1
F7_7	3.1668	99.5101	2014-09-12	9	2014	LOMBO	10.0705	-4.30001	CDC	gambiae	18	1
F7_8	4.3543	99.5053	2014-09-23	9	2014	KANKOUNADENI	10.4821	-4.61734	CDC	gambiae	36	0
F7_9	2.9372	99.3319	2015-09-10	9	2015	KOFING	10.2038	-4.39405	CDC	gambiae	9	1
F8_1	2.8919	99.449	2014-07-30	7	2014	KANKOUNADENI	10.4821	-4.61734	CDC	gambiae	36	0
F8_10	3.4163	99.4851	2015-09-16	9	2015	SISRANKA	10.4093	-4.61967	CDC	gambiae	29	0
F8_11	3.3006	99.5342	2015-07-07	7	2015	KANKOUNADENI	10.4821	-4.61734	CDC	gambiae	36	0
F8_13	3.2211	99.1294	2015-07-24	7	2015	BAKARIDJAN II	10.2038	-4.39405	CDC	gambiae	9	1
F8_2	3.6219	99.4998	2015-11-09	11	2015	DASSORPIRE	10.6743	-4.59349	CDC	gambiae	12	1
F8_3	2.876	99.4872	2015-09-03	9	2015	KANGOUNABA I	10.5846	-4.54745	CDC	gambiae	1	1
F8_5	2.7282	99.4573	2014-09-03	9	2014	BOUNOUMBA	10.3191	-4.38869	CDC	gambiae	4	1
F8_6	4.6273	99.5488	2014-09-08	9	2014	SANHOUNOU	10.6743	-4.59349	CDC	gambiae	12	1
F8_7	3.5648	97.9407	2014-09-12	9	2014	LOMBO	10.0705	-4.30001	CDC	gambiae	18	1
F8_8	3.014	99.5117	2014-09-23	9	2014	KANKOUNADENI	10.4821	-4.61734	CDC	gambiae	36	0
F9_1	2.0735	99.4978	2014-08-15	8	2014	LOMBO	10.0705	-4.30001	CDC	gambiae	18	0
F9_10	3.2113	99.5285	2015-09-16	9	2015	SISRANKA	10.4093	-4.61967	CDC	gambiae	29	0
F9_11	3.9293	99.4981	2015-07-07	7	2015	KANKOUNADENI	10.4821	-4.61734	CDC	gambiae	36	0
F9_12	2.3535	99.496	2015-07-14	7	2015	SANHOUROU	10.6743	-4.59349	CDC	gambiae	12	1
F9_13	3.8514	99.5156	2015-07-24	7	2015	KOFLANDE	10.2316	-4.4324	CDC	gambiae	37	0
F9_2	4.3209	99.4596	2015-11-09	11	2015	DASSORPIRE	10.6743	-4.59349	CDC	gambiae	12	1
F9_3	2.8938	99.4996	2015-09-03	9	2015	NATIERA	10.6973	-4.44495	CDC	gambiae	10	1
F9_4	2.8082	99.4335	2015-09-09	9	2015	BOUSSANRA I	10.5093	-4.57797	CDC	gambiae	26	1
F9_6	4.6619	99.5268	2014-09-08	9	2014	SANHOUNOU	10.6743	-4.59349	CDC	gambiae	12	1
F9_8	3.2032	99.47	2014-11-04	11	2014	BAKARIDJAN II	10.2038	-4.39405	CDC	gambiae	9	1
F9_9	3.293	99.2968	2015-09-10	9	2015	KOFLANDE	10.2316	-4.4324	CDC	gambiae	37	1
G1_1	2.1675	99.4314	2014-07-23	7	2014	SAKORA I	10.4093	-4.61967	CDC	gambiae	29	0
G1_12	3.7225	99.4815	2015-07-09	7	2015	BOUNOUBA	10.2614	-4.36408	CDC	gambiae	39	0
G1_13	4.2445	99.5239	2015-07-14	7	2015	TIEFORA II	10.6601	-4.51636	CDC	gambiae	11	1
G1_3	1.0396	99.5283	2015-09-02	9	2015	YABLE I	10.3191	-4.38869	CDC	gambiae	4	1
G1_5	3.0763	99.4459	2014-09-01	9	2014	KANGOUNABA II	10.5846	-4.54745	CDC	gambiae	1	1
G1_8	3.6125	99.5401	2014-09-17	9	2014	SISRANKA	10.4093	-4.61967	CDC	gambiae	29	0
G10_1	3.5421	98.9283	2014-08-15	8	2014	LOMBO	10.0705	-4.30001	CDC	gambiae	18	0
G10_10	3.6407	99.5182	2015-09-16	9	2015	BOULO-KOMARA	10.4093	-4.61967	CDC	gambiae	29	0
G10_11	2.7872	99.4801	2015-07-07	7	2015	BOUSSANRA I	10.5093	-4.57797	CDC	gambiae	26	1
G10_3	4.3557	99.2453	2015-09-03	9	2015	NATIERA	10.6973	-4.44495	CDC	gambiae	10	1
G10_4	3.6197	98.9093	2015-09-09	9	2015	BOUSSANRA I	10.5093	-4.57797	CDC	gambiae	26	1
G10_5	3.0272	99.4926	2014-09-03	9	2014	YABLE I	10.3191	-4.38869	CDC	gambiae	4	1
G10_6	3.2416	99.5009	2014-09-17	9	2014	SISRANKA	10.4093	-4.61967	CDC	gambiae	29	0
G10_7	4.0162	99.3621	2014-09-12	9	2014	DANDOUGOU	10.1021	-4.3382	CDC	gambiae	2	1
G10_8	4.1184	99.3194	2014-11-04	11	2014	KOFING	10.2038	-4.39405	CDC	gambiae	9	1
G11_1	3.6044	98.3021	2014-08-15	8	2014	LOMBO	10.0705	-4.30001	CDC	gambiae	18	0
G11_3	4.0851	99.5568	2015-09-07	9	2015	SANHOUNOU	10.6743	-4.59349	CDC	gambiae	12	1
G11_4	3.399	99.4482	2015-09-10	9	2015	KOFLANDE	10.2316	-4.4324	CDC	gambiae	37	1
G11_5	2.4245	99.3937	2014-09-19	9	2014	BOLOMAKOTE	10.2038	-4.39405	CDC	gambiae	9	1
G11_7	3.754	99.4546	2014-09-12	9	2014	DANDOUGOU	10.1021	-4.3382	CDC	gambiae	2	1
G11_8	3.1653	99.4942	2014-11-06	11	2014	BAMAKO	10.498	-4.46115	CDC	gambiae	20	0
G2_1	2.0404	99.5456	2014-07-23	7	2014	SAKORA I	10.4093	-4.61967	CDC	gambiae	29	0
G2_10	3.0875	99.3795	2015-09-10	9	2015	BOUNOUBA	10.2614	-4.36408	CDC	gambiae	39	1
G2_11	2.8572	99.5315	2015-07-01	7	2015	BAMAKO	10.498	-4.46115	CDC	gambiae	20	1
G2_13	3.0496	99.5024	2015-07-14	7	2015	TIEFORA II	10.6601	-4.51636	CDC	gambiae	11	1
G2_2	4.1876	99.5249	2015-11-02	11	2015	KANKOUNABA II	10.5846	-4.54745	CDC	gambiae	1	1
G2_3	4.566	98.8926	2015-09-02	9	2015	BAMAKO	10.498	-4.46115	CDC	gambiae	20	1
G2_4	3.1947	99.5499	2015-09-04	9	2015	SOBARA III	10.2588	-4.41593	CDC	gambiae	3	1
G2_5	1.5131	99.4233	2014-09-01	9	2014	KANGOUNABA II	10.5846	-4.54745	CDC	gambiae	1	1
G2_7	3.3008	99.1165	2014-09-09	9	2014	BOUSSANRA I	10.5093	-4.57797	CDC	gambiae	26	0
G2_9	3.2098	97.6305	2014-11-05	11	2014	NATIERA	10.6973	-4.44495	CDC	gambiae	10	1
G3_1	2.8385	99.5032	2014-07-25	7	2014	KOFING	10.2038	-4.39405	CDC	gambiae	9	1
G3_10	3.5721	99.4476	2015-09-10	9	2015	BOUNOUBA	10.2614	-4.36408	CDC	gambiae	39	1
G3_12	3.9701	99.4402	2015-07-09	7	2015	BOUNOUBA	10.2614	-4.36408	CDC	gambiae	39	0
G3_13	3.9902	99.5069	2015-07-16	7	2015	SOBARA II	10.2588	-4.41593	CDC	gambiae	3	1
G3_14	3.7018	99.4505	2015-09-10	9	2015	BOLOMAKOTE	10.2038	-4.39405	CDC	gambiae	9	1
G3_2	3.5908	99.4989	2015-11-02	11	2015	KANKOUNABA II	10.5846	-4.54745	CDC	gambiae	1	1
G3_4	3.9122	99.507	2015-09-07	9	2015	DASSORPIRE	10.6743	-4.59349	CDC	gambiae	12	1
G3_6	3.4774	99.5386	2014-09-07	9	2014	SOBARA II	10.2588	-4.41593	CDC	gambiae	3	1
G3_8	3.1575	99.5404	2014-09-19	9	2014	BOLOMAKOTE	10.2038	-4.39405	CDC	gambiae	9	1
G3_9	2.7818	99.4666	2014-11-05	11	2014	NATIERA	10.6973	-4.44495	CDC	gambiae	10	1
G4_1	3.1268	99.5052	2014-07-25	7	2014	KOFING	10.2038	-4.39405	CDC	gambiae	9	1
G4_11	3.288	99.4242	2015-07-01	7	2015	BAMAKO	10.498	-4.46115	CDC	gambiae	20	1
G4_12	3.4958	98.083	2015-07-12	7	2015	KANKOUNABA II	10.5846	-4.54745	CDC	gambiae	1	1
G4_14	4.7336	99.5379	2015-09-10	9	2015	BOLOMAKOTE	10.2038	-4.39405	CDC	gambiae	9	1
G4_3	4.5422	99.4512	2015-09-02	9	2015	BAMAKO	10.498	-4.46115	CDC	gambiae	20	1
G4_4	3.4098	99.4902	2015-09-07	9	2015	DASSORPIRE	10.6743	-4.59349	CDC	gambiae	12	1
G4_5	2.412	99.5115	2014-09-01	9	2014	MOSSIBOUGOU	10.6973	-4.44495	CDC	gambiae	10	1
G4_6	2.5522	99.566	2014-09-07	9	2014	SOBARA II	10.2588	-4.41593	CDC	gambiae	3	1
G4_7	2.9788	99.3532	2014-09-11	9	2014	BOUNOUBA	10.2614	-4.36408	CDC	gambiae	39	0
G4_8	4.1591	99.4877	2014-09-19	9	2014	KOFLANDE	10.2316	-4.4324	CDC	gambiae	37	0
G4_9	2.6162	99.4789	2014-11-06	11	2014	BAMAKO	10.498	-4.46115	CDC	gambiae	20	0
G5_1	2.6336	99.5252	2014-07-25	7	2014	KOFING	10.2038	-4.39405	CDC	gambiae	9	1
G5_10	2.84	99.412	2015-09-11	9	2015	KIESSE(KEHINSA)	10.1021	-4.3382	CDC	gambiae	2	1
G5_12	2.7391	99.1625	2015-07-12	7	2015	KANKOUNABA II	10.5846	-4.54745	CDC	gambiae	1	1
G5_13	3.9594	98.8152	2015-07-16	7	2015	SOBARA I	10.2588	-4.41593	CDC	gambiae	3	1
G5_3	4.0889	98.6482	2015-09-03	9	2015	KANGOUNABA I	10.5846	-4.54745	CDC	gambiae	1	1
G5_5	2.9214	99.5303	2014-09-01	9	2014	NATIERA	10.6973	-4.44495	CDC	gambiae	10	1
G5_6	3.9132	97.6922	2014-09-08	9	2014	TIEFORA II	10.6601	-4.51636	CDC	gambiae	11	1
G5_7	3.0958	99.5141	2014-09-11	9	2014	BOUNOUBA	10.2614	-4.36408	CDC	gambiae	39	0
G5_8	3.6915	99.5202	2014-09-19	9	2014	KOFLANDE	10.2316	-4.4324	CDC	gambiae	37	0
G5_9	2.6967	99.562	2014-11-10	11	2014	PONT MAURICE	10.6601	-4.51636	CDC	gambiae	11	1
G6_10	4.3965	98.3109	2015-09-11	9	2015	LOMBO	10.0705	-4.30001	CDC	gambiae	18	1
G6_11	3.5908	96.7231	2015-07-01	7	2015	YABLE I	10.3191	-4.38869	CDC	gambiae	4	1
G6_12	4.5657	99.3339	2015-07-12	7	2015	MOSSIBOUGOU	10.6973	-4.44495	CDC	gambiae	10	1
G6_2	2.19	99.227	2015-11-09	11	2015	PONT MAURICE	10.6601	-4.51636	CDC	gambiae	11	1
G6_3	3.2088	99.4961	2015-09-03	9	2015	KANGOUNABA I	10.5846	-4.54745	CDC	gambiae	1	1
G6_6	3.4631	99.4935	2014-09-08	9	2014	TIEFORA II	10.6601	-4.51636	CDC	gambiae	11	1
G6_8	3.5039	99.4952	2014-09-23	9	2014	KANKOUNADENI	10.4821	-4.61734	CDC	gambiae	36	0
G6_9	2.9847	99.5731	2014-11-10	11	2014	PONT MAURICE	10.6601	-4.51636	CDC	gambiae	11	1
G7_1	2.9329	99.5073	2014-07-30	7	2014	KANKOUNADENI	10.4821	-4.61734	CDC	gambiae	36	0
G7_10	3.0262	99.4876	2015-09-11	9	2015	LOMBO	10.0705	-4.30001	CDC	gambiae	18	1
G7_11	3.2448	99.4391	2015-07-01	7	2015	BOUNOUMBA	10.3191	-4.38869	CDC	gambiae	4	1
G7_12	3.1558	99.502	2015-07-12	7	2015	NATIERA	10.6973	-4.44495	CDC	gambiae	10	1
G7_13	4.1799	99.0443	2015-07-24	7	2015	BAKARIDJAN II	10.2038	-4.39405	CDC	gambiae	9	1
G7_3	4.2681	98.762	2015-09-03	9	2015	KANGOUNABA I	10.5846	-4.54745	CDC	gambiae	1	1
G7_5	3.1949	99.5472	2014-09-03	9	2014	BOUNOUMBA	10.3191	-4.38869	CDC	gambiae	4	1
G7_6	4.4753	99.3513	2014-09-08	9	2014	SANHOUNOU	10.6743	-4.59349	CDC	gambiae	12	1
G7_7	2.4637	99.4849	2014-09-12	9	2014	LOMBO	10.0705	-4.30001	CDC	gambiae	18	1
G7_8	3.8036	99.5034	2014-09-23	9	2014	KANKOUNADENI	10.4821	-4.61734	CDC	gambiae	36	0
G7_9	3.3678	99.4789	2015-09-10	9	2015	KOFING	10.2038	-4.39405	CDC	gambiae	9	1
G8_1	2.5639	99.4293	2014-08-14	8	2014	BOUNOUBA	10.2614	-4.36408	CDC	gambiae	39	0
G8_11	2.9264	99.0734	2015-07-07	7	2015	KANKOUNADENI	10.4821	-4.61734	CDC	gambiae	36	0
G8_12	4.4828	99.3591	2015-07-12	7	2015	MOSSIBOUGOU	10.6973	-4.44495	CDC	gambiae	10	1
G8_13	4.5374	99.1198	2015-07-24	7	2015	BAKARIDJAN II	10.2038	-4.39405	CDC	gambiae	9	1
G8_2	3.1105	99.449	2015-11-09	11	2015	DASSORPIRE	10.6743	-4.59349	CDC	gambiae	12	1
G8_6	3.2161	99.4895	2014-09-08	9	2014	SANHOUNOU	10.6743	-4.59349	CDC	gambiae	12	1
G8_7	3.1452	97.7532	2014-09-12	9	2014	LOMBO	10.0705	-4.30001	CDC	gambiae	18	1
G8_9	3.0758	99.5572	2015-09-10	9	2015	KOFING	10.2038	-4.39405	CDC	gambiae	9	1
G9_1	2.8624	99.5257	2014-08-15	8	2014	LOMBO	10.0705	-4.30001	CDC	gambiae	18	0
G9_11	2.8083	98.6191	2015-07-07	7	2015	KANKOUNADENI	10.4821	-4.61734	CDC	gambiae	36	0
G9_12	4.1424	99.4933	2015-07-14	7	2015	SANHOUROU	10.6743	-4.59349	CDC	gambiae	12	1
G9_13	6.0574	99.4761	2015-07-24	7	2015	KOFLANDE	10.2316	-4.4324	CDC	gambiae	37	0
G9_2	3.447	99.4944	2015-11-09	11	2015	DASSORPIRE	10.6743	-4.59349	CDC	gambiae	12	1
G9_3	3.3371	99.5572	2015-09-03	9	2015	NATIERA	10.6973	-4.44495	CDC	gambiae	10	1
G9_4	1.7618	64.6885	2015-09-09	9	2015	BOUSSANRA I	10.5093	-4.57797	CDC	gambiae	26	1
G9_5	3.617	99.5017	2014-09-03	9	2014	FRIGARA	10.498	-4.46115	CDC	gambiae	20	0
G9_6	5.7251	97.4205	2014-09-08	9	2014	SANHOUNOU	10.6743	-4.59349	CDC	gambiae	12	1
G9_7	2.8775	99.3949	2014-09-12	9	2014	DANDOUGOU	10.1021	-4.3382	CDC	gambiae	2	1
G9_8	3.5236	99.4577	2014-11-04	11	2014	BAKARIDJAN II	10.2038	-4.39405	CDC	gambiae	9	1
G9_9	3.3786	99.549	2015-09-10	9	2015	KOFLANDE	10.2316	-4.4324	CDC	gambiae	37	1
H1_1	3.1699	99.0669	2014-07-23	7	2014	SAKORA I	10.4093	-4.61967	CDC	gambiae	29	0
H1_11	2.9444	99.0784	2015-07-01	7	2015	BAMAKO	10.498	-4.46115	CDC	gambiae	20	1
H1_12	3.3778	99.4615	2015-07-09	7	2015	BOUNOUBA	10.2614	-4.36408	CDC	gambiae	39	0
H1_13	3.3113	99.4743	2015-07-14	7	2015	TIEFORA II	10.6601	-4.51636	CDC	gambiae	11	1
H1_2	2.99	99.4098	2015-11-02	11	2015	KANKOUNABA II	10.5846	-4.54745	CDC	gambiae	1	1
H1_3	4.3156	99.1406	2015-09-02	9	2015	YABLE I	10.3191	-4.38869	CDC	gambiae	4	1
H1_4	2.439	99.3821	2015-09-04	9	2015	SOBARA III	10.2588	-4.41593	CDC	gambiae	3	1
H1_5	3.3306	99.4998	2014-09-01	9	2014	KANGOUNABA II	10.5846	-4.54745	CDC	gambiae	1	1
H1_7	3.6603	99.4556	2014-09-09	9	2014	BOUSSANRA I	10.5093	-4.57797	CDC	gambiae	26	0
H1_9	3.2098	99.4625	2014-11-05	11	2014	KANGOUNABA I	10.2038	-4.39405	CDC	gambiae	9	1
H10_1	2.8509	99.4972	2014-08-15	8	2014	LOMBO	10.0705	-4.30001	CDC	gambiae	18	0
H10_10	3.4723	99.2929	2015-09-16	9	2015	BOULO-KOMARA	10.4093	-4.61967	CDC	gambiae	29	0
H10_11	2.53	99.4609	2015-07-07	7	2015	BOUSSANRA I	10.5093	-4.57797	CDC	gambiae	26	1
H10_2	3.9896	99.499	2015-11-09	11	2015	SANHOUNOU	10.6743	-4.59349	CDC	gambiae	12	1
H10_3	3.5309	98.6441	2015-09-03	9	2015	NATIERA	10.6973	-4.44495	CDC	gambiae	10	1
H10_4	2.4948	97.9963	2015-09-09	9	2015	BOUSSANRA I	10.5093	-4.57797	CDC	gambiae	26	1
H10_5	2.3583	99.434	2014-09-03	9	2014	YABLE I	10.3191	-4.38869	CDC	gambiae	4	1
H10_7	3.1339	99.4557	2014-09-12	9	2014	DANDOUGOU	10.1021	-4.3382	CDC	gambiae	2	1
H10_8	3.1182	99.4436	2014-11-04	11	2014	KOFING	10.2038	-4.39405	CDC	gambiae	9	1
H11_11	2.9858	99.4804	2015-07-09	7	2015	BOUNOUBA	10.2614	-4.36408	CDC	gambiae	39	0
H11_12	4.3836	98.7914	2015-07-16	7	2015	SOBARA I	10.2588	-4.41593	CDC	gambiae	3	1
H11_7	3.0365	98.9957	2014-09-12	9	2014	DANDOUGOU	10.1021	-4.3382	CDC	gambiae	2	1
H2_1	3.0668	99.5368	2014-07-23	7	2014	SISRANKA	10.4093	-4.61967	CDC	gambiae	29	0
H2_10	3.8508	99.3093	2015-09-10	9	2015	BOUNOUBA	10.2614	-4.36408	CDC	gambiae	39	1
H2_11	3.1648	99.4493	2015-07-01	7	2015	BAMAKO	10.498	-4.46115	CDC	gambiae	20	1
H2_12	4.0916	99.4686	2015-07-09	7	2015	BOUNOUBA	10.2614	-4.36408	CDC	gambiae	39	0
H2_2	2.9817	98.4494	2015-11-02	11	2015	KANKOUNABA II	10.5846	-4.54745	CDC	gambiae	1	1
H2_3	3.6503	99.4446	2015-09-02	9	2015	BAMAKO	10.498	-4.46115	CDC	gambiae	20	1
H2_4	4.0989	95.1378	2015-09-04	9	2015	SOBARA III	10.2588	-4.41593	CDC	gambiae	3	1
H2_5	3.0907	99.4588	2014-09-01	9	2014	KANGOUNABA II	10.5846	-4.54745	CDC	gambiae	1	1
H2_7	2.7747	98.5855	2014-09-09	9	2014	BOUSSANRA I	10.5093	-4.57797	CDC	gambiae	26	0
H2_9	3.7159	98.9704	2014-11-05	11	2014	NATIERA	10.6973	-4.44495	CDC	gambiae	10	1
H3_1	2.4707	99.4961	2014-07-25	7	2014	KOFING	10.2038	-4.39405	CDC	gambiae	9	1
H3_10	5.0761	99.1557	2015-09-11	9	2015	DANDOUGOU	10.1021	-4.3382	CDC	gambiae	2	1
H3_12	4.5072	99.4428	2015-07-09	7	2015	BOUNOUBA	10.2614	-4.36408	CDC	gambiae	39	0
H3_4	3.5482	99.488	2015-09-07	9	2015	DASSORPIRE	10.6743	-4.59349	CDC	gambiae	12	1
H3_5	1.7121	81.2905	2014-09-01	9	2014	MOSSIBOUGOU	10.6973	-4.44495	CDC	gambiae	10	1
H3_6	3.5861	99.5017	2014-09-07	9	2014	SOBARA II	10.2588	-4.41593	CDC	gambiae	3	1
H3_7	3.3395	99.2158	2014-09-11	9	2014	BOUNOUBA	10.2614	-4.36408	CDC	gambiae	39	0
H3_8	3.2105	99.4244	2014-09-19	9	2014	BOLOMAKOTE	10.2038	-4.39405	CDC	gambiae	9	1
H3_9	2.1883	99.474	2014-11-05	11	2014	NATIERA	10.6973	-4.44495	CDC	gambiae	10	1
H4_1	2.6917	99.4234	2014-07-25	7	2014	KOFING	10.2038	-4.39405	CDC	gambiae	9	1
H4_11	3.4123	99.5165	2015-07-01	7	2015	BAMAKO	10.498	-4.46115	CDC	gambiae	20	1
H4_12	3.2077	98.99	2015-07-12	7	2015	KANKOUNABA II	10.5846	-4.54745	CDC	gambiae	1	1
H4_13	4.4644	99.4391	2015-07-16	7	2015	SOBARA II	10.2588	-4.41593	CDC	gambiae	3	1
H4_4	3.4342	99.4576	2015-09-07	9	2015	DASSORPIRE	10.6743	-4.59349	CDC	gambiae	12	1
H4_5	2.2181	99.5144	2014-09-01	9	2014	MOSSIBOUGOU	10.6973	-4.44495	CDC	gambiae	10	1
H4_6	3.1982	99.3951	2014-09-08	9	2014	TIEFORA II	10.6601	-4.51636	CDC	gambiae	11	1
H4_7	2.7952	99.5318	2014-09-11	9	2014	BOUNOUBA	10.2614	-4.36408	CDC	gambiae	39	0
H4_8	3.907	99.4803	2014-09-19	9	2014	KOFLANDE	10.2316	-4.4324	CDC	gambiae	37	0
H4_9	3.3942	99.4918	2014-11-06	11	2014	BAMAKO	10.498	-4.46115	CDC	gambiae	20	0
H5_1	3.0961	99.4333	2014-07-25	7	2014	KOFING	10.2038	-4.39405	CDC	gambiae	9	1
H5_10	5.7662	95.8954	2015-09-11	9	2015	KIESSE(KEHINSA)	10.1021	-4.3382	CDC	gambiae	2	1
H5_11	4.6403	99.4334	2015-07-01	7	2015	YABLE I	10.3191	-4.38869	CDC	gambiae	4	1
H5_12	3.3469	99.5371	2015-07-12	7	2015	KANKOUNABA II	10.5846	-4.54745	CDC	gambiae	1	1
H5_3	4.0118	99.5192	2015-09-03	9	2015	KANGOUNABA I	10.5846	-4.54745	CDC	gambiae	1	1
H5_5	2.2901	99.5185	2014-09-01	9	2014	NATIERA	10.6973	-4.44495	CDC	gambiae	10	1
H5_6	3.8857	99.4512	2014-09-08	9	2014	TIEFORA II	10.6601	-4.51636	CDC	gambiae	11	1
H5_7	6.6411	99.3302	2014-09-11	9	2014	BOUNOUBA	10.2614	-4.36408	CDC	gambiae	39	0
H5_8	2.896	99.4857	2014-09-19	9	2014	KOFLANDE	10.2316	-4.4324	CDC	gambiae	37	0
H5_9	3.1251	99.5686	2014-11-10	11	2014	PONT MAURICE	10.6601	-4.51636	CDC	gambiae	11	1
H6_1	2.7334	99.3039	2014-07-30	7	2014	KANKOUNADENI	10.4821	-4.61734	CDC	gambiae	36	0
H6_10	5.1916	99.2331	2015-09-11	9	2015	LOMBO	10.0705	-4.30001	CDC	gambiae	18	1
H6_12	4.7881	99.4613	2015-07-12	7	2015	MOSSIBOUGOU	10.6973	-4.44495	CDC	gambiae	10	1
H6_2	3.5823	99.4708	2015-11-09	11	2015	PONT MAURICE	10.6601	-4.51636	CDC	gambiae	11	1
H6_3	4.1071	99.4582	2015-09-03	9	2015	KANGOUNABA I	10.5846	-4.54745	CDC	gambiae	1	1
H6_5	2.8074	99.3969	2014-09-03	9	2014	BOUNOUMBA	10.3191	-4.38869	CDC	gambiae	4	1
H6_6	3.8741	99.5025	2014-09-08	9	2014	TIEFORA II	10.6601	-4.51636	CDC	gambiae	11	1
H6_7	2.2859	92.7266	2014-09-12	9	2014	LOMBO	10.0705	-4.30001	CDC	gambiae	18	1
H6_9	3.2569	99.543	2014-11-10	11	2014	PONT MAURICE	10.6601	-4.51636	CDC	gambiae	11	1
H7_1	2.7715	99.5132	2014-07-30	7	2014	KANKOUNADENI	10.4821	-4.61734	CDC	gambiae	36	0
H7_10	3.8565	99.4713	2015-09-11	9	2015	LOMBO	10.0705	-4.30001	CDC	gambiae	18	1
H7_11	4.2706	99.2137	2015-07-01	7	2015	YABLE I	10.3191	-4.38869	CDC	gambiae	4	1
H7_13	4.7914	99.2385	2015-07-24	7	2015	BAKARIDJAN II	10.2038	-4.39405	CDC	gambiae	9	1
H7_5	2.58	99.519	2014-09-03	9	2014	BOUNOUMBA	10.3191	-4.38869	CDC	gambiae	4	1
H7_6	3.2463	99.5028	2014-09-08	9	2014	SANHOUNOU	10.6743	-4.59349	CDC	gambiae	12	1
H7_8	3.9854	99.4654	2014-09-23	9	2014	KANKOUNADENI	10.4821	-4.61734	CDC	gambiae	36	0
H8_1	3.0011	92.4969	2014-08-14	8	2014	BOUNOUBA	10.2614	-4.36408	CDC	gambiae	39	0
H8_10	2.8942	99.4533	2015-09-16	9	2015	SISRANKA	10.4093	-4.61967	CDC	gambiae	29	0
H8_11	3.7037	99.5325	2015-07-07	7	2015	KANKOUNADENI	10.4821	-4.61734	CDC	gambiae	36	0
H8_13	5.0955	97.5279	2015-07-24	7	2015	BOLOMAKOTE	10.2316	-4.4324	CDC	gambiae	37	0
H8_3	3.4257	99.5311	2015-09-03	9	2015	NATIERA	10.6973	-4.44495	CDC	gambiae	10	1
H8_4	3.1412	98.8054	2015-09-09	9	2015	BOUSSANRA I	10.5093	-4.57797	CDC	gambiae	26	1
H8_8	3.4542	99.4539	2014-09-23	9	2014	KANKOUNADENI	10.4821	-4.61734	CDC	gambiae	36	0
H9_1	3.3325	99.4379	2014-08-15	8	2014	LOMBO	10.0705	-4.30001	CDC	gambiae	18	0
H9_10	2.9898	99.517	2015-09-16	9	2015	BOULO-KOMARA	10.4093	-4.61967	CDC	gambiae	29	0
H9_11	4.4233	99.5249	2015-07-07	7	2015	BOUSSANRA I	10.5093	-4.57797	CDC	gambiae	26	1
H9_12	4.2771	99.5191	2015-07-14	7	2015	SANHOUROU	10.6743	-4.59349	CDC	gambiae	12	1
H9_13	4.806	99.324	2015-07-24	7	2015	KOFLANDE	10.2316	-4.4324	CDC	gambiae	37	0
H9_2	3.712	99.4625	2015-11-09	11	2015	DASSORPIRE	10.6743	-4.59349	CDC	gambiae	12	1
H9_3	4.4219	99.5065	2015-09-03	9	2015	NATIERA	10.6973	-4.44495	CDC	gambiae	10	1
H9_4	3.4034	99.4172	2015-09-09	9	2015	BOUSSANRA I	10.5093	-4.57797	CDC	gambiae	26	1
H9_5	3.0441	99.4696	2014-09-03	9	2014	FRIGARA	10.498	-4.46115	CDC	gambiae	20	0
H9_6	4.034	99.4981	2014-09-08	9	2014	SANHOUNOU	10.6743	-4.59349	CDC	gambiae	12	1
H9_8	3.0487	99.5042	2014-11-04	11	2014	BOLOMAKOTE	10.2038	-4.39405	CDC	gambiae	9	1
H9_9	3.6329	99.4957	2015-09-10	9	2015	KOFLANDE	10.2316	-4.4324	CDC	gambiae	37	1

## Sheet: TableS2
chrom	window_middle_position	nsites	fst	type	strand	name
AgamP4_X	20707000	347	6.6e-5	protein_coding_gene	+	ID=AGAP001048;description=unspecified product;ebi_biotype=protein_coding
AgamP4_X	21044000	243	0.001186	protein_coding_gene	-	ID=AGAP001052;description=ubiquitin carboxyl-terminal hydrolase 2/21;ebi_biotype=protein_coding
AgamP4_X	23124000	70	1.1e-4	protein_coding_gene	-	ID=AGAP001079;description=unspecified product;ebi_biotype=protein_coding
AgamP4_2R	9927000	113	9.88e-4	protein_coding_gene	-	ID=AGAP001773;Name=GPRALS2;description=putative allatostatin receptor 2;ebi_biotype=protein_coding
AgamP4_2R	10891000	118	3.09e-4	protein_coding_gene	-	ID=AGAP001820;description=TATA-binding protein-associated factor;ebi_biotype=protein_coding
AgamP4_2R	13912000	219	6.55e-4	protein_coding_gene	+	ID=AGAP002012;description=unspecified product;ebi_biotype=protein_coding
AgamP4_2R	59365000	290	1.32e-4	protein_coding_gene	+	ID=AGAP004648;description=homeobox protein HoxA/B2;ebi_biotype=protein_coding
AgamP4_2L	169000	339	1.17e-4	protein_coding_gene	-	ID=AGAP004677;description=methylenetetrahydrofolate dehydrogenase(NAD+) / 5%2C10-methenyltetrahydrofolate;ebi_biotype=protein_coding
AgamP4_2L	432000	151	0.001074	protein_coding_gene	-	ID=AGAP004682;description=U4/U6 small nuclear ribonucleoprotein PRP3;ebi_biotype=protein_coding
AgamP4_2L	1415000	232	0.006984	protein_coding_gene	+	ID=AGAP004692;description=unspecified product;ebi_biotype=protein_coding
AgamP4_2L	2390000	220	4.54e-4	protein_coding_gene	+	ID=AGAP004707;Name=para;description=voltage-gated sodium channel;ebi_biotype=protein_coding
AgamP4_2L	2629000	202	4.44e-4	protein_coding_gene	+	ID=AGAP004716;description=unspecified product;ebi_biotype=protein_coding
AgamP4_2L	2716000	104	0.001638	protein_coding_gene	+	ID=AGAP004718;description=unspecified product;ebi_biotype=protein_coding
AgamP4_2L	2716000	104	0.001638	protein_coding_gene	-	ID=AGAP004719;Name=CLIPC9;description=CLIP-domain serine protease;ebi_biotype=protein_coding
AgamP4_2L	2744000	196	6.36e-4	protein_coding_gene	+	ID=AGAP004720;description=unspecified product;ebi_biotype=protein_coding
AgamP4_2L	2748000	243	5.97e-4	protein_coding_gene	-	ID=AGAP004722;description=unspecified product;ebi_biotype=protein_coding
AgamP4_2L	3023000	380	1.3e-5	protein_coding_gene	+	ID=AGAP004743;description=Transmembrane emp24 domain-containing protein;ebi_biotype=protein_coding
AgamP4_2L	3023000	380	1.3e-5	protein_coding_gene	+	ID=AGAP004744;description=succinyl-CoA ligase beta subunit;ebi_biotype=protein_coding
AgamP4_2L	3023000	380	1.3e-5	protein_coding_gene	-	ID=AGAP004745;description=transcription elongation regulator 1;ebi_biotype=protein_coding
AgamP4_2L	38518000	139	0.010728	protein_coding_gene	+	ID=AGAP006794;description=unspecified product;ebi_biotype=protein_coding
AgamP4_3R	137000	452	3.7e-5	protein_coding_gene	+	ID=AGAP007736;description=unspecified product;ebi_biotype=protein_coding
AgamP4_3R	32536000	311	5.64e-4	protein_coding_gene	+	ID=AGAP009417;description=PlsC domain-containing protein [Source:UniProtKB/TrEMBL%3BAcc:A0A1S4H127];ebi_biotype=protein_coding
AgamP4_3R	52972000	54	7.41e-4	protein_coding_gene	+	ID=AGAP010304;description=unspecified product;ebi_biotype=protein_coding
AgamP4_3L	1590000	146	1.87e-4	protein_coding_gene	+	ID=AGAP010335;description=NEL-LIKE PROTEIN 1;ebi_biotype=protein_coding
AgamP4_3L	2322000	366	1.56e-4	protein_coding_gene	+	ID=AGAP010372;description=solute carrier family 17 (anion/sugar transporter)%2C member 5;ebi_biotype=protein_coding
AgamP4_3L	2328000	339	2.21e-4	protein_coding_gene	-	ID=AGAP010373;description=arginine-tRNA-protein transferase;ebi_biotype=protein_coding
AgamP4_3L	2697000	268	3.6e-5	protein_coding_gene	-	ID=AGAP010396;description=kinesin family member 3/17;ebi_biotype=protein_coding
AgamP4_3L	2697000	268	3.6e-5	protein_coding_gene	+	ID=AGAP010397;description=protein N-terminal methyltransferase;ebi_biotype=protein_coding
AgamP4_2R	13908000	458	6.1e-5	protein_coding_gene	+	ID=AGAP012959;description=unspecified product;ebi_biotype=protein_coding
AgamP4_2R	13914000	229	1.44e-4	protein_coding_gene	-	ID=AGAP013072;description=unspecified product;ebi_biotype=protein_coding
AgamP4_2R	13911000	252	4.72e-4	protein_coding_gene	-	ID=AGAP013098;description=unspecified product;ebi_biotype=protein_coding
AgamP4_X	20364000	298	4.9e-4	protein_coding_gene	+	ID=AGAP013126;description=Frequenin-1;ebi_biotype=protein_coding
AgamP4_2R	13910000	330	2.86e-4	protein_coding_gene	+	ID=AGAP013169;description=unspecified product;ebi_biotype=protein_coding
AgamP4_2R	13912000	219	6.55e-4	protein_coding_gene	-	ID=AGAP013295;description=unspecified product;ebi_biotype=protein_coding
AgamP4_X	23869000	99	4.43e-4	protein_coding_gene	-	ID=AGAP013312;description=unspecified product;ebi_biotype=protein_coding
AgamP4_2R	13912000	219	6.55e-4	protein_coding_gene	-	ID=AGAP013325;description=unspecified product;ebi_biotype=protein_coding
AgamP4_X	15090000	142	7.82e-4	protein_coding_gene	+	ID=AGAP013424;description=unspecified product;ebi_biotype=protein_coding
AgamP4_2R	13912000	219	6.55e-4	protein_coding_gene	-	ID=AGAP013438;description=unspecified product;ebi_biotype=protein_coding
AgamP4_2R	10891000	118	3.09e-4	protein_coding_gene	+	ID=AGAP013470;description=unspecified product;ebi_biotype=protein_coding
AgamP4_2R	13912000	219	6.55e-4	protein_coding_gene	-	ID=AGAP013531;description=unspecified product;ebi_biotype=protein_coding
AgamP4_2L	960000	112	0.002742	protein_coding_gene	-	ID=AGAP028432;description=WW domain-containing protein [Source:UniProtKB/TrEMBL%3BAcc:A0A0E4G8L5];ebi_biotype=protein_coding
AgamP4_2L	2104000	316	0.00119	protein_coding_gene	-	ID=AGAP028436;description=unspecified product;ebi_biotype=protein_coding
AgamP4_3L	2329000	294	3.68e-4	protein_coding_gene	+	ID=AGAP028694;Name=RpS18;description=40S ribosomal protein S18;ebi_biotype=protein_coding
AgamP4_2L	2104000	316	0.00119	protein_coding_gene	+	ID=AGAP029667;description=unspecified product;ebi_biotype=protein_coding
AgamP4_2L	2748000	243	5.97e-4	protein_coding_gene	-	ID=AGAP029687;description=unspecified product;ebi_biotype=protein_coding
AgamP4_2L	2748000	243	5.97e-4	protein_coding_gene	-	ID=AGAP029688;description=unspecified product;ebi_biotype=protein_coding
AgamP4_2L	37341000	354	1.78e-4	protein_coding_gene	-	ID=AGAP029693;description=unspecified product;ebi_biotype=protein_coding
AgamP4_2L	37333000	151	1.73e-4	protein_coding_gene	+	ID=AGAP029697;description=unspecified product;ebi_biotype=protein_coding
AgamP4_3L	9898000	126	4.08e-4	protein_coding_gene	-	ID=AGAP029927;description=unspecified product;ebi_biotype=protein_coding
